# Supplementary material for: Differences in the Loin Tenderness of Iberian Pigs Explained through Dissimilarities in Their Transcriptome Expression Profile
Source: Animals (Basel). 2020 Sep 22;10(9):0. doi: 10.3390/ani10091715 (PMC7552750; doi:10.3390/ani10091715)
Supplement: Supplementary file 1 [file animals-10-01715-s001.zip]

Archive with 3 entries (2 files):
- Tables_and_SupTables/
- Tables_and_SupTables/1 SUP TABLES - format.xlsx
- Tables_and_SupTables/1 TABLES - format.docx
