# Supplementary material for: Differences in the Loin Tenderness of Iberian Pigs Explained through Dissimilarities in Their Transcriptome Expression Profile
Source: Animals (Basel). 2020 Sep 22;10(9):0. doi: 10.3390/ani10091715 (PMC7552750; doi:10.3390/ani10091715)
Supplement: Supplementary file 1 [file animals-10-01715-s001.zip › Tables_and_SupTables/1 SUP TABLES - format.xlsx]

## Sheet: ST1
Table S1. Primer name, sequences, melting Temperature (TM) and amplicon size of genes selected for qPCR validation.
Name	Sequence 5’3’	TM	Amplicon Size
ACTC1F	GTAACCCACAACGTCCCCAT	59.96	131
ACTC1R	TCCAGGGCAACATAGCACAG	60.04
MX1F	GTCATCGGGGACCAGAGTTC	59.82	164
MX1R	TCCCGGTAACTGACTTTGCC	59.96
COL1A1F	AGCCCAGCGTGCCCCAGAAGAA	70.70	164
COL1A1R	ACATCAGGCGCAGGAAGGTCAGC	71.90
FOSF	ATCCCAACGGTGACTGCTATCTCG	65.70	202
FOSR	TGCCCCTTCTGCCAATGCTCT	66.50
ANKRD1F	TGCTCGGGATAAGTTGCTCA	59.10	235
ANKRD1R	CAGATCCATCGGGGTCTTCC	59.61
MSTNF	CCACTCCGGGAACTGATTGAT	61.50	356
MSTNR	GTTGGGCCTTTACTACTTTATTGT	58.50
IRF1F	GGCAGGACTTGGACATTGAA	58.09	127
IRF1R	AAGTTGTACAGGTCGCTGGT	59.24
NOS2F	TGGGGCAGCGGGATGACTTTC	66.90	127
NOS2R	CACCCTGGCCAGATGTTCCTC	64.50
SSH2F	AAACAGCGGCATAACAAGCTC	59.80	130
SSH2R	CAGCAATCTGGTCTGCTGAG	58.63
ELOVL6F	AGAACACGTAGCGACTCCGAAGAT	65.00	182
ELOVL6R	GACATGCCGACCGCCAAAGATAA	64.90

## Sheet: ST2
Table S2. Total number of reads, filtered reads, and percentage of mapped reads per sample.
Type	Total Reads, n	Filtered Reads, n	Mapped results, %
Tough_1	113,751,814	112,800,014	92.90
Tough_2	122,682,164	121,855,080	94.25
Tough_3	96,997,084	96,312,216	94.00
Tough_4	119,905,154	118,846,738	92.80
Tough_5	114,972,952	114,078,176	93.85
Tough_6	146,621,262	145,497,808	93.90
Tender_1	116,309,950	115,051,292	93.15
Tender_2	119,371,992	118,443,270	93.40
Tender_3	120,743,612	119,862,598	93.90
Tender_4	94,191,674	87,913,568	94.10
Tender_5	101,902,096	101,133,144	94.20
Tender_6	100,891,822	99,964,388	93.35
Tender_7	105,988,344	105,559,330	94.50
Tough_1-Tough_6: Individuals with high breeding value for shear force (Tough group). Tender_1-Tender_7: Individuals with low breeding value for shear force (Tender group).

## Sheet: ST3
Table S3. Classification of the transcripts identified in the Longissimus dorsi muscle of Iberian pigs in relation to the Ensembl annotated pig genes.
	Transcripts, n	Transcripts %
Complete match of intron chain	11.917	10.92
Contained in the reference	9.444	8.66
Possible pre-mRNA fragment	2.906	2.66
Transfrag falling entirely within a reference intron	16.233	14.88
Potentially novel isoform (fragment)	47.223	43.29
Generic overlap with a reference transcript exonic	2.065	1.89
Possible polymerase run-on fragment	1.815	1.66
Exonic overlap on the opposite strand	1.299	1.19
Unknown, intergenic transcript	7.787	7.14
Multiple classifications	8.396	7.69
Total	109.085	100

## Sheet: ST4
Table S4. Fold change, mean expression value on Tender and Tough groups, p-value, and q-value corresponding to DEGs and differentially expressed novel isoforms
Gene	Type	Fold change	Tender	Tough	p-value	q-value
GBP1	Annotated gene	0.08891	46.9587	4.1751	5e-05	0.00195161
KRT80	Annotated gene	0.180043	8.50685	1.53159	5e-05	0.00195161
ENSSSCG00000001252	Annotated gene	0.210405	17.0329	3.58382	5e-05	0.00195161
PSMB9	Annotated gene	0.215398	9.34313	2.01249	5e-05	0.00195161
CXCL10	Annotated gene	0.216646	5.70113	1.23513	0.00025	0.00630208
CXCL9	Annotated gene	0.246659	4.5518	1.12274	5e-05	0.00195161
CDK18	Annotated gene	0.262507	3.93188	1.03215	5e-05	0.00195161
ENSSSCG00000037134	Annotated gene	0.278344	299.978	83.4972	5e-05	0.00195161
METTL21C	Annotated gene	0.327485	14.6795	4.80729	5e-05	0.00195161
ENSSSCG00000030801	Annotated gene	0.330564	4.15028	1.37193	0.0023	0.0292947
ENSSSCG00000039182	Annotated gene	0.346301	159.894	55.3716	5e-05	0.00195161
ASIC1	Annotated gene	0.349233	1.56884	0.547888	0.00025	0.00630208
ENSSSCG00000031037	Annotated gene	0.349666	3.8248	1.3374	0.00145	0.0206412
SLC22A3	Annotated gene	0.350637	2.60831	0.91457	5e-05	0.00195161
ESRRG	Annotated gene	0.351896	5.34049	1.8793	0.00025	0.00630208
CHRNA9	Annotated gene	0.360242	1.66574	0.60007	5e-05	0.00195161
TAP1	Annotated gene	0.364386	21.0083	7.65511	0.00075	0.0135448
FCN2	Annotated gene	0.385475	2.99838	1.15581	0.0005	0.0100833
PSMB8	Annotated gene	0.386696	18.27	7.06491	0.0001	0.00345714
ENSSSCG00000013101	Annotated gene	0.403064	1.56784	0.63194	0.01575	0.0952875
ACCS	Annotated gene	0.413586	3.36386	2.35875	0.0033	0.0376698
AHSP	Annotated gene	0.414464	2.17715	0.902348	0.01555	0.0952875
ENSSSCG00000027013	Annotated gene	0.423097	65.4298	34.8538	0.00035	0.0077
HOXC11	Annotated gene	0.427578	2.4309	1.0394	0.0058	0.0523731
SLC25A33	Annotated gene	0.436581	7.91164	3.45406	0.00215	0.0276755
RHOD	Annotated gene	0.438427	1.4135	0.61972	0.00195	0.025371
ENSSSCG00000034371,ENSSSCG00000039569	Annotated gene	0.440899	103.022	45.4221	5e-05	0.00195161
FOXD1	Annotated gene	0.440994	1.31062	0.577975	0.00345	0.0376798
CASQ2	Annotated gene	0.446979	15.2841	6.83166	5e-05	0.00195161
C2	Annotated gene	0.45096	4.5355	2.04533	0.01625	0.0973391
ENSSSCG00000025593	Annotated gene	0.453986	7.3788	3.34988	0.00015	0.0045375
C4A	Annotated gene	0.454635	3.14336	1.42908	0.0003	0.00698077
ENSSSCG00000026196	Annotated gene	0.458906	5.82808	2.67454	0.0004	0.00864286
CEP135	Annotated gene	0.459332	1.4725	0.676363	0.00065	0.0124841
DDAH1	Annotated gene	0.459644	8.78278	4.03694	5e-05	0.00195161
SYNJ2	Annotated gene	0.460783	1.65687	0.763456	0.0007	0.0128333
CD163	Annotated gene	0.466478	5.32154	2.48238	0.0104	0.0731628
ANKRD1	Annotated gene	0.475531	553.625	263.267	5e-05	0.00195161
CCL26	Annotated gene	0.476052	3.43589	1.63566	0.0095	0.0705215
GRB14	Annotated gene	0.476336	2.787	1.32754	0.0085	0.0676176
DKK3	Annotated gene	0.480787	2.65423	1.27612	0.00315	0.0370049
RLBP1	Annotated gene	0.481945	14.007	6.75061	0.00705	0.0605
ABHD2	Annotated gene	0.486001	17.2642	8.39042	0.0083	0.0676176
RUNX1	Annotated gene	0.488402	6.33432	3.0937	0.00015	0.0045375
ALAS2	Annotated gene	0.488981	3.22115	1.57509	0.0008	0.0142353
ENSSSCG00000010992	Annotated gene	0.490315	6.65843	3.26473	0.0002	0.0055
HPSE2	Annotated gene	0.495357	1.23171	0.610132	0.00495	0.0460731
CPLX1	Annotated gene	0.504042	1.00752	0.507835	0.00805	0.0662619
ENSSSCG00000036956	Annotated gene	0.504129	4.86377	2.45197	0.0001	0.00345714
CLCF1	Annotated gene	0.508054	2.18341	1.10929	0.00295	0.0353416
PPARGC1A	Annotated gene	0.50806	13.8254	7.02413	0.0009	0.015338
ENSSSCG00000004573	Annotated gene	0.511699	1.95199	0.998834	0.0074	0.0630563
CYP2B6	Annotated gene	0.524727	7.66933	4.02431	0.0003	0.00698077
ZFAND2A	Annotated gene	0.526472	45.8842	24.1568	5e-05	0.00195161
ESRRB	Annotated gene	0.52731	3.73539	1.96971	0.00035	0.0077
CIT	Annotated gene	0.531092	2.78581	1.47952	0.00395	0.0391762
CRABP2	Annotated gene	0.531389	7.2342	3.84417	0.01395	0.0883743
ETFB	Annotated gene	0.531398	2.09382	1.11265	0.00185	0.0243315
LPL	Annotated gene	0.533123	50.6908	27.0244	5e-05	0.00195161
FAM167B	Annotated gene	0.533755	5.61178	2.99532	0.0026	0.0317778
ANGPTL4	Annotated gene	0.535782	24.0768	12.8999	0.0003	0.00698077
PTX3	Annotated gene	0.542777	2.28297	1.23914	0.0037	0.038265
PSMB10	Annotated gene	0.542857	8.48158	4.60428	0.01305	0.0853541
SLC9A3R1	Annotated gene	0.543305	8.00294	4.34804	0.0003	0.00698077
SNCG	Annotated gene	0.5455	1.89947	1.03616	0.01585	0.0954154
RAB29	Annotated gene	0.546166	61.3211	40.6145	5e-05	0.00195161
RSPO3	Annotated gene	0.547447	7.83014	4.28659	0.00065	0.0124841
HBB	Annotated gene	0.551088	335.068	184.652	5e-05	0.00195161
TMC7	Annotated gene	0.552385	3.531	1.95047	0.01285	0.0848315
BTNL9	Annotated gene	0.556321	12.1642	6.7672	0.00565	0.0514023
DHRS4	Annotated gene	0.556529	81.9695	45.6184	0.00015	0.0045375
PPP1R1B	Annotated gene	0.556782	4.28708	2.38697	0.00355	0.0376798
RETREG1	Annotated gene	0.557101	74.1148	41.2895	0.0002	0.0055
SLC25A13	Annotated gene	0.558296	3.2374	1.80743	0.0017	0.0228556
SRXN1	Annotated gene	0.559058	6.85135	3.8303	0.0009	0.015338
GABARAPL1	Annotated gene	0.560899	31.2708	17.5398	0.0001	0.00345714
MED12L	Annotated gene	0.562395	2.4179	1.35981	0.011	0.0759688
ENSSSCG00000035037	Annotated gene	0.562997	2.19738	1.23712	0.01455	0.0912202
CTSC	Annotated gene	0.567493	63.6788	36.1373	0.00095	0.0155338
ENSSSCG00000036524	Annotated gene	0.570418	3.11127	1.77472	0.00155	0.0218081
ADAMTS20	Annotated gene	0.571237	2.81246	1.60658	0.0119	0.0804413
NABP1	Annotated gene	0.576856	4.38644	2.53034	0.0137	0.0872474
TFRC	Annotated gene	0.577416	39.1081	22.5816	0.00905	0.0688711
ATOH8	Annotated gene	0.578566	8.46388	4.89691	0.0038	0.0386387
CCL4	Annotated gene	0.58409	60.2872	35.2132	0.00835	0.0676176
C3	Annotated gene	0.587408	6.60409	3.8793	0.0042	0.0409839
WFDC1	Annotated gene	0.593604	3.39327	2.01426	0.01075	0.0747557
LDHB	Annotated gene	0.596387	260.689	155.472	0.00085	0.0149058
CDHR1	Annotated gene	0.598868	3.75667	2.24975	0.0096	0.0708293
RASD2	Annotated gene	0.601906	4.53068	2.72704	0.00395	0.0391762
TECRL	Annotated gene	0.605007	12.2208	7.39369	0.0012	0.0188571
C1S	Annotated gene	0.606538	31.6965	19.2251	0.0092	0.069575
UACA	Annotated gene	0.607142	12.7987	7.7706	0.0097	0.0710693
H19_2	Annotated gene	0.608606	413.757	251.815	0.0056	0.0513333
GRAMD1B	Annotated gene	0.610131	2.29557	1.4006	0.01565	0.0952875
DGAT2	Annotated gene	0.610776	4.0229	2.45709	0.0118	0.0802135
ADCY6	Annotated gene	0.61171	3.04134	1.86042	0.00775	0.0646438
ALDOC	Annotated gene	0.613491	6.51628	3.99768	0.00495	0.0460731
TNFRSF12A	Annotated gene	0.614455	101.349	62.2745	0.0016	0.0222529
TMEM140	Annotated gene	0.6209	88.9253	55.2137	0.0046	0.0441746
ABLIM3	Annotated gene	0.621609	7.55282	4.6949	0.0059	0.0524926
CEBPD	Annotated gene	0.623823	67.2265	41.9374	0.0129	0.0848315
SLCO2A1	Annotated gene	0.62476	2.13128	1.33154	0.0137	0.0872474
FAM214B	Annotated gene	0.627997	7.80916	4.90413	0.0143	0.0901198
FABP3	Annotated gene	0.633128	352.059	222.898	0.00365	0.0380733
ATF5	Annotated gene	0.637943	27.3464	17.4454	0.00285	0.034485
CRHR2	Annotated gene	0.644247	8.69126	5.59932	0.00615	0.0539239
ADRA2C	Annotated gene	0.646455	5.19502	3.35834	0.01655	0.0981642
DDR1	Annotated gene	0.647529	9.44131	6.11353	0.0049	0.0460731
ENG	Annotated gene	0.648084	17.7805	11.5233	0.00445	0.043076
VPS13D	Annotated gene	0.649385	6.75253	4.38499	0.0103	0.0731628
SLC20A2	Annotated gene	0.651376	35.4301	23.0783	0.0042	0.0409839
PFN2	Annotated gene	0.652004	62.0451	40.4536	0.0031	0.0367745
TINAGL1	Annotated gene	0.653398	18.4605	12.0621	0.0061	0.0538759
HOXD1	Annotated gene	0.656556	16.275	10.6854	0.0089	0.0688711
MAX	Annotated gene	0.66093	144.749	95.6692	0.00975	0.0710693
CPT2	Annotated gene	0.663047	26.3802	17.4913	0.0035	0.0376798
ABHD4	Annotated gene	0.664827	82.8061	55.0517	0.0038	0.0386387
COL1A2	Annotated gene	1.50154	24.3401	36.5477	0.01265	0.0844341
MARCKS	Annotated gene	1.50183	5.56563	8.35862	0.00865	0.0679161
THY1	Annotated gene	1.51619	16.3081	24.7262	0.0084	0.0676176
HLF	Annotated gene	1.52448	3.88887	5.92848	0.01	0.0720238
TRIM7	Annotated gene	1.53881	13.5462	20.845	0.0124	0.0833556
CTGF	Annotated gene	1.53893	7.20245	11.0841	0.0102	0.0730296
SOWAHB	Annotated gene	1.54208	2.61389	4.03084	0.0105	0.0734393
ENSSSCG00000001063	Annotated gene	1.55624	6.1359	9.5489	0.0039	0.0391762
FOXN2	Annotated gene	1.55729	3.18381	4.95811	0.01515	0.0940077
TMEM246	Annotated gene	1.57192	3.80623	5.98308	0.0047	0.0447795
DUSP10	Annotated gene	1.59099	10.6008	16.8657	0.0087	0.0679161
EXTL1	Annotated gene	1.60001	1.85698	2.97118	0.01105	0.0759688
YAP1	Annotated gene	1.60241	5.91077	9.47145	0.00255	0.0314847
SOBP	Annotated gene	1.60262	2.49945	4.00565	0.0104	0.0731628
ST8SIA2	Annotated gene	1.60287	1.14258	1.83142	0.0148	0.0923093
SOX6	Annotated gene	1.60473	5.17583	8.30583	0.00765	0.0646438
CCDC91	Annotated gene	1.60654	4.09911	6.58539	0.00895	0.0688711
ZIC1	Annotated gene	1.60915	7.40943	11.9229	0.0014	0.0201667
ARPP21	Annotated gene	1.61136	9.59148	15.4553	0.00345	0.0376798
MAF	Annotated gene	1.61561	44.0737	71.2057	0.0011	0.0175132
MYLK4	Annotated gene	1.62248	4.89312	7.93896	0.00995	0.0720238
MTUS1	Annotated gene	1.63023	10.8108	17.624	0.00245	0.0305619
PPP1R3B	Annotated gene	1.63215	10.5634	17.2411	0.0014	0.0201667
COL1A1	Annotated gene	1.63642	30.3787	49.7124	0.00775	0.0646438
DUSP1	Annotated gene	1.63706	59.8164	97.923	0.0018	0.0239341
FN1	Annotated gene	1.64348	12.6785	20.8369	0.00045	0.00938793
GPD2	Annotated gene	1.64786	18.0733	29.7822	0.00095	0.0155338
TLE1	Annotated gene	1.65885	9.61616	15.9517	0.0154	0.0950714
ITSN1	Annotated gene	1.66593	1.07491	1.79073	0.01335	0.0868468
FOS	Annotated gene	1.66984	24.7221	41.282	0.00325	0.0374524
NTPCR	Annotated gene	1.67321	18.982	31.7609	0.0007	0.0128333
ENSSSCG00000034993	Annotated gene	1.67756	16.5034	27.6855	0.0017	0.0228556
SPOPL	Annotated gene	1.686	4.01991	6.77756	0.0024	0.03025
HNMT	Annotated gene	1.68913	2.74881	4.6431	0.00905	0.0688711
OTUD1	Annotated gene	1.69641	28.9105	49.044	0.00335	0.0376798
MYLK2	Annotated gene	1.69928	218.703	371.637	0.0032	0.0372308
TRIB1	Annotated gene	1.72329	11.0235	18.9967	0.0002	0.0055
CMSS1	Annotated gene	1.74816	0.741953	1.29706	0.0014	0.0201667
ADCY1	Annotated gene	1.75879	1.2075	2.12373	0.00355	0.0376798
NQO1	Annotated gene	1.76859	7.94363	14.049	0.0005	0.0100833
COL12A1	Annotated gene	1.77523	2.0656	3.66692	0.0157	0.0952875
ANGPTL1	Annotated gene	1.77607	1.28569	2.28347	0.00855	0.0676176
DMD	Annotated gene	1.77881	0.613583	1.09145	0.0034	0.0376798
RHOBTB1	Annotated gene	1.78466	21.9602	39.1915	0.00015	0.0045375
ATP2B2	Annotated gene	1.79783	1.79179	3.22135	0.0127	0.0844341
ASB12	Annotated gene	1.83202	15.814	28.9716	0.0001	0.00345714
CDO1	Annotated gene	1.8432	3.69079	6.80286	0.0014	0.0201667
ZNF704	Annotated gene	1.85335	1.35121	2.50426	0.00125	0.0191456
MX2	Annotated gene	1.87087	1.0048	1.87985	0.00845	0.0676176
NRN1	Annotated gene	1.87611	3.72189	6.98268	0.0017	0.0228556
FNDC1	Annotated gene	1.89313	1.36026	2.57514	0.01365	0.0872474
SUMF2	Annotated gene	1.92345	0.916896	1.7636	0.00355	0.0376798
SLC9A7	Annotated gene	1.94209	1.34604	2.61413	0.00105	0.01694
KBTBD13	Annotated gene	1.95758	1.31703	2.5782	0.0007	0.0128333
COL14A1	Annotated gene	2.01703	3.03528	6.12224	0.00655	0.057018
MSTN	Annotated gene	2.03768	2.97745	6.06709	0.00045	0.00938793
KCNS3	Annotated gene	2.0565	3.74943	7.71067	5e-05	0.00195161
HCN1	Annotated gene	2.06072	1.07671	2.21881	0.00945	0.0705215
AQP4	Annotated gene	2.06257	1.33436	2.7522	0.00065	0.0124841
RSAD2	Annotated gene	2.08623	1.62419	3.38843	0.00095	0.0155338
MBD5	Annotated gene	2.09126	0.702213	1.46851	0.01685	0.0994561
SNRPD3	Annotated gene	2.11836	0.871436	1.84602	0.0059	0.0524926
PAK1	Annotated gene	2.12143	6.82762	14.4843	5e-05	0.00195161
SFRP4	Annotated gene	2.14056	2.63203	5.63401	0.00015	0.0045375
ENSSSCG00000008294	Annotated gene	2.16923	0.625133	1.35605	0.01345	0.0870294
MX1	Annotated gene	2.19526	1.35359	2.97147	0.0002	0.0055
VGLL4	Annotated gene	2.20835	3.21787	7.10619	0.00025	0.00630208
SEC14L5	Annotated gene	2.24829	0.616813	1.38678	0.0036	0.0378783
ECHDC1	Annotated gene	2.33707	3.23833	7.56821	5e-05	0.00195161
5S_rRNA	Annotated gene	2.39464	0.875071	2.09548	0.00135	0.0201667
ZNF385A	Annotated gene	2.44594	4.83186	11.8185	5e-05	0.00195161
CYCS	Annotated gene	2.55544	1.49423	3.81842	0.0078	0.0646438
NUDC	Annotated gene	2.59012	4.03314	10.4463	0.00125	0.0191456
IRX3	Annotated gene	2.6119	4.47109	11.678	5e-05	0.00195161
IGFBP5	Annotated gene	2.70437	8.85589	23.9496	5e-05	0.00195161
SUSD1	Annotated gene	2.81265	0.864783	2.43233	0.01645	0.0980517
HOXC5	Annotated gene	2.82208	0.601045	1.69619	5e-05	0.00195161
PLEKHB1	Annotated gene	2.85751	1.03423	2.95532	5e-05	0.00195161
GADD45B	Annotated gene	2.87071	12.9542	37.1878	5e-05	0.00195161
ACTC1	Annotated gene	4.08512	9.74996	39.8297	5e-05	0.00195161
MYH8	Annotated gene	7.54081	1269.75	9574.93	5e-05	0.00195161
FAM180B	Annotated gene	8.83047	1.95877	17.2969	0.00035	0.0077
ENSSSCG00000006919	Novel Isoform	0.0361425	43.504	1.57234	0.0098	0.0254351
ENSSSCG00000024973	Novel Isoform	0.0723803	51.7929	3.74877	5e-05	0.000894737
KRT80	Novel Isoform	0.203981	10.4642	2.13451	5e-05	0.000894737
GBP2	Novel Isoform	0.219452	10.1166	2.22011	0.0134	0.0301722
IRF1	Novel Isoform	0.230334	12.7671	2.94069	5e-05	0.000894737
PSMB9	Novel Isoform	0.235562	15.3896	3.62523	5e-05	0.000894737
SLPI	Novel Isoform	0.274914	66.0038	18.1454	5e-05	0.000894737
ENSSSCG00000030801	Novel Isoform	0.279091	5.88475	1.64239	0.0001	0.00141667
ESRRG	Novel Isoform	0.307929	7.26137	2.23598	5e-05	0.000894737
CDK18	Novel Isoform	0.320137	3.80918	1.21945	5e-05	0.000894737
ASIC1	Novel Isoform	0.332008	2.02068	0.670884	0.0004	0.00388571
VMO1	Novel Isoform	0.347648	1.44492	0.502323	0.0275	0.0481959
METTL21C	Novel Isoform	0.36405	17.0407	6.20367	0.0051	0.01734
SLC22A3	Novel Isoform	0.378737	3.21318	1.21696	5e-05	0.000894737
CHRNA9	Novel Isoform	0.383562	2.17412	0.833908	0.00015	0.00196154
PSMB8	Novel Isoform	0.387074	20.513	7.94004	0.0003	0.00329032
SLC5A4	Novel Isoform	0.397325	1.7303	0.687491	0.00045	0.00425
SYNJ2	Novel Isoform	0.406732	1.57336	0.639935	0.0008	0.00647619
TAP1	Novel Isoform	0.407887	27.623	11.267	0.001	0.0073913
SLC25A33	Novel Isoform	0.42039	12.5172	5.2621	5e-05	0.000894737
AHSP	Novel Isoform	0.429744	2.17945	0.936604	0.01845	0.0380182
ENSSSCG00000026196	Novel Isoform	0.436762	15.6976	6.85612	0.00105	0.0074375
ENSSSCG00000031292	Novel Isoform	0.447506	116.785	52.2621	0.0001	0.00141667
RFLNA	Novel Isoform	0.448223	5.41236	2.42595	5e-05	0.000894737
CEP135	Novel Isoform	0.449814	2.52854	1.13737	0.0003	0.00329032
C2	Novel Isoform	0.458181	2.92284	1.33919	0.0019	0.0100938
ENSSSCG00000038663,SPACA1	Novel Isoform	0.458699	6.04834	2.77436	0.0265	0.0466839
NR4A3	Novel Isoform	0.458855	6.86434	3.14973	0.00135	0.00882692
CASQ2	Novel Isoform	0.462008	16.3411	7.54971	5e-05	0.000894737
GRB14	Novel Isoform	0.462902	4.05375	1.87649	0.0019	0.0100938
CD163	Novel Isoform	0.463898	4.75422	2.20547	0.0006	0.0051
C4A	Novel Isoform	0.470149	6.44225	3.02882	0.00675	0.0206757
STAT1	Novel Isoform	0.472747	82.8629	39.1732	0.0005	0.00459459
ENSSSCG00000033745	Novel Isoform	0.474872	2.20617	1.04765	0.0212	0.0414253
ENSSSCG00000010992	Novel Isoform	0.479818	13.7965	6.61982	0.00035	0.00371875
PPARGC1A	Novel Isoform	0.481591	13.4024	6.45445	5e-05	0.000894737
VPS13D	Novel Isoform	0.489181	18.4083	9.00497	0.00105	0.0074375
ENSSSCG00000013101	Novel Isoform	0.490549	1.96176	0.962335	0.0314	0.0508381
FAM167B	Novel Isoform	0.493034	6.31383	3.11294	0.00485	0.0171735
ITGA1	Novel Isoform	0.502701	3.49767	1.75828	0.0122	0.0288056
ENSSSCG00000013100	Novel Isoform	0.503608	1.15334	0.580833	0.0438	0.063641
FAS	Novel Isoform	0.50369	4.15453	2.0926	0.0018	0.0100938
MZB1	Novel Isoform	0.503986	1.17584	0.592605	0.0365	0.0560541
ENSSSCG00000036524	Novel Isoform	0.505832	5.82879	2.94839	0.00835	0.0232705
NABP1	Novel Isoform	0.507216	7.90791	4.01102	0.0055	0.0179808
STAR	Novel Isoform	0.511233	1.18746	0.607068	0.0128	0.0296054
DKK3	Novel Isoform	0.512218	4.33197	2.21891	0.00895	0.0241508
RUNX1	Novel Isoform	0.514202	6.6317	3.41003	0.0031	0.0138684
PROSER2	Novel Isoform	0.515445	3.73122	1.92324	0.0044	0.017
RHOD	Novel Isoform	0.518525	1.54548	0.801367	0.03285	0.0516267
CLCF1	Novel Isoform	0.527304	3.29796	1.73903	0.0024	0.011493
RETREG1	Novel Isoform	0.536482	95.002	50.9669	0.00015	0.00196154
HOXC11	Novel Isoform	0.53837	3.16541	1.70416	0.03175	0.0508404
AIF1	Novel Isoform	0.539107	2.04108	1.10036	0.022	0.0425
STK36	Novel Isoform	0.542057	1.90591	1.03311	0.03535	0.0548813
CYP2B6	Novel Isoform	0.54942	10.1811	5.5937	0.0008	0.00647619
RCAN1	Novel Isoform	0.551168	114.49	63.103	0.0002	0.00242857
ALAS2	Novel Isoform	0.553578	4.02362	2.22739	0.0105	0.02625
TFRC	Novel Isoform	0.555283	50.7003	28.153	0.0009	0.00695455
ZNF646	Novel Isoform	0.555713	7.51876	4.17827	0.0255	0.0456316
C3	Novel Isoform	0.555828	15.0271	8.35249	0.0294	0.0503493
CRLF1	Novel Isoform	0.557576	1.82672	1.01854	0.02275	0.0429722
CPM	Novel Isoform	0.559585	2.95293	1.65242	0.0094	0.0247752
ENSSSCG00000037775	Novel Isoform	0.561727	13.7113	7.70201	0.00895	0.0241508
ACSL5	Novel Isoform	0.565998	4.23294	2.39584	0.01065	0.0264307
ANPEP	Novel Isoform	0.566184	2.65832	1.50509	0.0224	0.0427865
HOXD10,HOXD11	Novel Isoform	0.56919	6.99524	3.98162	0.0261	0.0462188
RAB29	Novel Isoform	0.569429	60.9596	34.7121	0.0001	0.00141667
SATB2	Novel Isoform	0.570108	1.86088	1.0609	0.0409	0.0612599
NBN	Novel Isoform	0.573618	10.3476	5.93554	0.00055	0.00479487
ENSSSCG00000016085	Novel Isoform	0.580472	3.09512	1.79663	0.0305	0.0503493
ADAMTS20	Novel Isoform	0.581877	3.43742	2.00015	0.0227	0.0429722
PFN2	Novel Isoform	0.587736	260.573	153.148	0.0012	0.008
ANGPTL4	Novel Isoform	0.589031	22.9586	13.5233	0.00195	0.0102
C1S	Novel Isoform	0.591893	28.5519	16.8997	0.002	0.010303
BTNL9	Novel Isoform	0.592866	9.8642	5.84814	0.0014	0.00898113
SPIDR	Novel Isoform	0.593278	33.3397	19.7797	0.0288	0.0497919
TMC7	Novel Isoform	0.593895	4.23175	2.51322	0.0466	0.0654711
GADD45A	Novel Isoform	0.594161	20.8709	12.4006	0.00655	0.0204312
TECRL	Novel Isoform	0.595641	28.8612	17.1909	0.0009	0.00695455
MED12L	Novel Isoform	0.596775	3.74349	2.23402	0.0041	0.0165952
SLC4A7	Novel Isoform	0.597239	2.94073	1.75632	0.0192	0.0393253
SRXN1	Novel Isoform	0.5988	9.91839	5.93913	0.0046	0.0171735
PPP1R1B	Novel Isoform	0.599045	5.00639	2.99905	0.0094	0.0247752
CPEB2	Novel Isoform	0.604888	3.19849	1.93473	0.0433	0.0634569
SMC2	Novel Isoform	0.604967	1.57616	0.953523	0.042	0.0623581
WFDC1	Novel Isoform	0.607498	3.59552	2.18427	0.01835	0.0380182
ALDH1A2	Novel Isoform	0.60849	1.53575	0.934489	0.0247	0.0449091
CEP162	Novel Isoform	0.610442	1.44885	0.884437	0.03755	0.0569689
PARP14	Novel Isoform	0.61136	1.0804	0.660511	0.03295	0.0516267
PLSCR4	Novel Isoform	0.611615	1.95845	1.19782	0.03055	0.0503493
UACA	Novel Isoform	0.613297	13.3615	8.19454	0.0018	0.0100938
GRAMD1B	Novel Isoform	0.613986	2.49828	1.53391	0.03085	0.0503493
LDHB	Novel Isoform	0.614325	380.514	233.759	0.0016	0.00971429
CDC14A	Novel Isoform	0.617876	15.5548	9.61096	0.00475	0.0171735
RASD2	Novel Isoform	0.620263	5.46967	3.39263	0.0069	0.0209464
ERAP2	Novel Isoform	0.624961	7.8218	4.88832	0.02355	0.0437541
TBX3	Novel Isoform	0.62769	2.29725	1.44196	0.0209	0.041314
GNB5	Novel Isoform	0.628881	2.93186	1.84379	0.03505	0.0546651
PRKAG2	Novel Isoform	0.629355	17.9295	11.284	0.00505	0.01734
FAM46B	Novel Isoform	0.631383	5.55688	3.50852	0.011	0.0269065
ENSSSCG00000027013	Novel Isoform	0.635893	75.9631	48.3043	0.00225	0.011087
CREM	Novel Isoform	0.639318	17.6874	11.3079	0.01185	0.028493
C11orf52	Novel Isoform	0.640174	3.94015	2.52238	0.03585	0.0554045
SLC20A2	Novel Isoform	0.642063	45.6144	29.2873	0.0173	0.0365342
ZWILCH	Novel Isoform	0.642248	7.15004	4.5921	0.0081	0.02295
PPARA	Novel Isoform	0.642268	17.2775	11.0968	0.0072	0.02125
ENSSSCG00000039769	Novel Isoform	0.644698	2.24143	1.44505	0.0377	0.0569689
SRRM3	Novel Isoform	0.645621	3.50373	2.26208	0.0134	0.0301722
ATOH8	Novel Isoform	0.646661	9.92955	6.42105	0.01945	0.0395988
CDHR1	Novel Isoform	0.649461	3.81963	2.4807	0.0149	0.0331111
ROCK2	Novel Isoform	0.6504	37.9696	24.6954	0.0155	0.034
CASP10	Novel Isoform	0.651354	5.76063	3.75221	0.00675	0.0206757
ENSSSCG00000014387,ENSSSCG00000035062	Novel Isoform	0.651791	219.16	142.847	0.03095	0.0503493
FABP3	Novel Isoform	0.651911	659.271	429.786	0.0088	0.024129
TNFRSF12A	Novel Isoform	0.652707	101.308	66.1242	0.00355	0.0147195
RNF115	Novel Isoform	0.653984	43.4209	28.3966	0.0299	0.0503493
SLCO2A1	Novel Isoform	0.656084	2.28869	1.50157	0.02425	0.044328
RNF125	Novel Isoform	0.65811	2.56149	1.68574	0.0375	0.0569689
PANK1	Novel Isoform	0.660403	9.54941	6.30646	0.03955	0.0595
ENSSSCG00000032383	Novel Isoform	0.660768	3.93598	2.60077	0.0458	0.0652971
AGAP2	Novel Isoform	0.662358	1.39005	0.920709	0.0456	0.0652971
SHANK3	Novel Isoform	0.663001	10.3219	6.84344	0.01775	0.0370245
FAM214B	Novel Isoform	0.664142	8.50946	5.65149	0.01265	0.0296054
PEG10	Novel Isoform	0.66657	2.83401	1.88907	0.023	0.0432044
ESF1	Novel Isoform	0.667567	5.09793	3.40321	0.0198	0.0396
MIGA2	Novel Isoform	0.668762	20.4023	13.6443	0.00455	0.0171735
IQGAP1	Novel Isoform	0.669735	3.39693	2.27504	0.01315	0.0301208
MAFA	Novel Isoform	1.50526	17.3841	26.1675	0.04615	0.0653792
PFKFB1	Novel Isoform	1.50537	27.584	41.5241	0.03085	0.0503493
MEIS1	Novel Isoform	1.50702	2.95335	4.45074	0.0415	0.061886
NR4A1	Novel Isoform	1.50869	51.6354	77.902	0.0055	0.0179808
PPM1K	Novel Isoform	1.51021	1.82621	2.75796	0.0203	0.0403626
CTGF	Novel Isoform	1.514	8.2411	12.477	0.012	0.0285315
PCSK1N	Novel Isoform	1.51663	4.20107	6.37148	0.0466	0.0654711
ENSSSCG00000001063	Novel Isoform	1.51785	7.57008	11.4902	0.007	0.0210619
RASL12	Novel Isoform	1.51815	2.03582	3.09067	0.0215	0.0417714
BHLHB9	Novel Isoform	1.52131	0.996199	1.51553	0.03055	0.0503493
GEM	Novel Isoform	1.52507	2.40834	3.67287	0.0493	0.0684163
RNF43	Novel Isoform	1.52674	1.64724	2.51491	0.0288	0.0497919
ESRP2	Novel Isoform	1.52754	11.8578	18.1133	0.00235	0.0114143
ENSSSCG00000027741,ENSSSCG00000032978	Novel Isoform	1.53295	3.06679	4.70122	0.0163	0.035283
FBP2	Novel Isoform	1.53349	285.704	438.124	0.0048	0.0171735
YAP1	Novel Isoform	1.5359	8.52778	13.0978	0.0049	0.0171735
NFATC2	Novel Isoform	1.5368	1.5735	2.41816	0.02415	0.044328
DUSP10	Novel Isoform	1.53846	14.962	23.0184	0.0063	0.0200187
MKL1	Novel Isoform	1.5403	4.84877	7.46855	0.00535	0.0178333
PLCB1	Novel Isoform	1.5403	4.35955	6.71502	0.02225	0.0427401
ARL15	Novel Isoform	1.54158	4.26535	6.57539	0.0132	0.0301208
C22orf39	Novel Isoform	1.5424	3.12773	4.82423	0.0241	0.044328
COMMD6	Novel Isoform	1.54353	27.544	42.5151	0.0119	0.028493
ENSSSCG00000000146	Novel Isoform	1.54655	3.13816	4.85332	0.0151	0.0333377
ENSSSCG00000001097	Novel Isoform	1.55611	3.02552	4.70803	0.00915	0.0244961
ENSSSCG00000035067	Novel Isoform	1.56272	1.79121	2.79916	0.0444	0.0641822
ATP2B2	Novel Isoform	1.56519	12.2459	19.1671	0.0048	0.0171735
FOS	Novel Isoform	1.57038	34.1656	53.6527	0.00955	0.0249769
EML4	Novel Isoform	1.57882	3.7958	5.99288	0.03085	0.0503493
ENSSSCG00000002140	Novel Isoform	1.5822	20.6431	32.6615	0.01045	0.02625
NFE2L3	Novel Isoform	1.58463	3.42775	5.43171	0.04865	0.067791
NEO1	Novel Isoform	1.58808	5.43334	8.62858	0.01275	0.0296054
PER2	Novel Isoform	1.59224	3.01237	4.79643	0.03015	0.0503493
SOX6	Novel Isoform	1.59309	6.84553	10.9055	0.0057	0.0184571
PLXDC1	Novel Isoform	1.59562	3.09686	4.94143	0.01185	0.028493
SLC35G2	Novel Isoform	1.59592	1.19773	1.91149	0.04255	0.0629
ENSSSCG00000002348	Novel Isoform	1.59704	3.54728	5.66516	0.0177	0.0370245
GPD2	Novel Isoform	1.59708	22.6496	36.1732	0.0018	0.0100938
UST	Novel Isoform	1.59773	2.83126	4.5236	0.01025	0.026203
SOBP	Novel Isoform	1.60198	3.99507	6.40003	0.0044	0.017
FRRS1	Novel Isoform	1.60641	3.30261	5.30535	0.0196	0.0396
ARPP21	Novel Isoform	1.61374	13.1739	21.2593	0.00535	0.0178333
SPOPL	Novel Isoform	1.61589	5.55048	8.96896	0.00305	0.0138267
TPX2	Novel Isoform	1.6163	1.39102	2.2483	0.03185	0.0508404
SCN4B	Novel Isoform	1.6251	67.8638	110.286	0.0016	0.00971429
TMEM246	Novel Isoform	1.63115	4.76104	7.76595	0.0019	0.0100938
MSH2	Novel Isoform	1.64029	1.61469	2.64856	0.0299	0.0503493
ZNF704	Novel Isoform	1.64062	2.82513	4.63497	0.02885	0.0497919
IFI6	Novel Isoform	1.64339	33.0859	54.373	0.00375	0.0153614
THY1	Novel Isoform	1.64376	17.2349	28.3301	0.00225	0.011087
VPS37D	Novel Isoform	1.6441	0.831486	1.36705	0.04745	0.0663909
PLK2	Novel Isoform	1.64822	3.44441	5.67712	0.0317	0.0508404
ENSSSCG00000022912	Novel Isoform	1.6483	19.8155	32.6619	0.0012	0.008
MSANTD3-TMEFF1	Novel Isoform	1.65358	29.628	48.9923	0.0017	0.0100938
MLF1	Novel Isoform	1.65487	38.7217	64.0793	0.0164	0.035283
FN1	Novel Isoform	1.6558	16.1208	26.6929	0.0105	0.02625
MTUS1	Novel Isoform	1.6581	14.1116	23.3985	0.00245	0.0115694
TLE1	Novel Isoform	1.66173	10.3806	17.2498	0.0033	0.014025
TRIM7	Novel Isoform	1.6643	18.0849	30.0987	0.00155	0.00971429
PPP1R3B	Novel Isoform	1.66891	17.3565	28.9663	0.0042	0.0166047
MAP2K6	Novel Isoform	1.67345	2.63391	4.40772	0.00655	0.0204312
COL12A1	Novel Isoform	1.67559	2.72804	4.57106	0.00765	0.0220424
ENSSSCG00000017754	Novel Isoform	1.67836	3.949	6.62784	0.01705	0.0362312
MKRN2OS	Novel Isoform	1.68396	1.00306	1.68911	0.0428	0.0629957
COL3A1	Novel Isoform	1.68755	45.3285	76.4943	0.00325	0.0139873
SALL2	Novel Isoform	1.70221	2.22325	3.78443	0.01975	0.0396
MYLK2	Novel Isoform	1.70284	221.518	377.211	0.001	0.0073913
ANGPT1	Novel Isoform	1.71073	0.522732	0.894252	0.02355	0.0437541
ENSSSCG00000034993	Novel Isoform	1.71303	20.3923	34.9326	0.0011	0.00763265
DUSP1	Novel Isoform	1.72015	95.8719	164.914	0.0032	0.0139873
PNCK	Novel Isoform	1.72121	1.24904	2.14986	0.02105	0.0413699
C1QTNF7	Novel Isoform	1.73523	0.575032	0.99781	0.03075	0.0503493
CFAP70	Novel Isoform	1.7376	1.35175	2.34881	0.0145	0.0324342
PBX3	Novel Isoform	1.73943	4.17561	7.26318	0.0071	0.0211754
APLN	Novel Isoform	1.73998	1.02962	1.79151	0.04455	0.0641822
FNDC1	Novel Isoform	1.74181	1.92466	3.35238	0.032	0.0508411
COL1A1	Novel Isoform	1.74601	40.3863	70.515	0.00325	0.0139873
DBP	Novel Isoform	1.74702	1.4054	2.45526	0.02505	0.0453032
NOVA1	Novel Isoform	1.75245	3.28683	5.75999	0.00855	0.0236341
CAMK2A	Novel Isoform	1.7532	1.26481	2.21747	0.0328	0.0516267
NIPAL2	Novel Isoform	1.76274	0.897006	1.58119	0.02535	0.0456032
FREM2	Novel Isoform	1.77506	1.51485	2.68894	0.00285	0.0130946
MYLK4	Novel Isoform	1.78724	7.71705	13.7922	0.00805	0.02295
PGF	Novel Isoform	1.78878	5.4416	9.73382	0.00415	0.0166
RHOBTB1	Novel Isoform	1.79289	25.3615	45.4705	0.0001	0.00141667
ADCY1	Novel Isoform	1.79474	1.28106	2.29916	0.0026	0.0121096
EXTL1	Novel Isoform	1.81504	2.99632	5.43844	0.0046	0.0171735
MX2	Novel Isoform	1.82444	1.36949	2.49855	0.0083	0.0232705
SATB1	Novel Isoform	1.82691	1.49034	2.72272	0.01005	0.0258864
SHISA2	Novel Isoform	1.83646	86.298	158.483	0.00185	0.0100938
CYP3A29	Novel Isoform	1.85566	12.4944	23.1853	0.0366	0.0560541
NRN1	Novel Isoform	1.8581	4.31524	8.01814	0.0021	0.0106567
TNFRSF11B	Novel Isoform	1.86762	8.08661	15.1028	0.0059	0.0189245
FGD3	Novel Isoform	1.90241	0.947551	1.80263	0.0109	0.0268551
SLC7A10	Novel Isoform	1.91954	0.826447	1.58639	0.0165	0.035283
EPHA5	Novel Isoform	1.92489	1.11486	2.14599	0.00495	0.0171735
LAMB3	Novel Isoform	1.97563	0.630272	1.24518	0.0074	0.0215043
ASB12	Novel Isoform	1.98026	21.7323	43.0356	5e-05	0.000894737
SLC9A7	Novel Isoform	2.00569	1.72742	3.46466	0.0004	0.00388571
CPXM1	Novel Isoform	2.10504	0.919151	1.93485	0.016	0.0348718
SUSD1	Novel Isoform	2.12475	1.76347	3.74694	0.0047	0.0171735
KCNS3	Novel Isoform	2.13887	4.71057	10.0753	0.0001	0.00141667
PAK1	Novel Isoform	2.14456	9.51667	20.4091	5e-05	0.000894737
SUSD4	Novel Isoform	2.15253	0.841147	1.81059	0.02575	0.0458377
SAMD11	Novel Isoform	2.18194	0.671901	1.46605	0.00355	0.0147195
ENSSSCG00000000759	Novel Isoform	2.18854	2.93194	6.41666	0.0459	0.0652971
HCN1	Novel Isoform	2.18866	1.24761	2.7306	0.00725	0.02125
IRX3	Novel Isoform	2.26426	6.98219	15.8095	0.0003	0.00329032
MX1	Novel Isoform	2.26932	1.74021	3.9491	0.00055	0.00479487
RSAD2	Novel Isoform	2.28762	2.0807	4.75986	0.0004	0.00388571
VGLL4	Novel Isoform	2.31492	2.7761	6.42646	5e-05	0.000894737
ECHDC1	Novel Isoform	2.34154	3.84439	9.00179	5e-05	0.000894737
ERCC5	Novel Isoform	2.36721	8.68573	20.561	5e-05	0.000894737
PTPRQ	Novel Isoform	2.4308	0.688134	1.67272	0.0436	0.0636223
ZNF385A	Novel Isoform	2.45124	5.48778	13.4518	0.0002	0.00242857
GADD45B	Novel Isoform	2.74733	15.7553	43.285	5e-05	0.000894737
PLEKHB1	Novel Isoform	3.09577	1.20683	3.73606	5e-05	0.000894737
Mean expression values are expressed in fragments per kilobase of transcript per million mapped fragments (FPKMs).

## Sheet: ST 5
Table S5. List of overrepresented GO terms on DEGs between Tender and Tough groups using FatiGO.
Term	Genes	Adjusted p-value
Response to corticosteroid(GO:0031960)	MSTN, CTGF, COL1A1, CDO1, FOS, AQP4, ENG, DUSP1, HNMT	1.02x10-09
Skeletal muscle tissue development(GO:0007519)	MYLK2, MSTN, FOS, HLF, CXCL10, IGFBP5, ANKRD1, DMD, CXCL9, FOXN2	1.02x10-09
Skeletal muscle organ development(GO:0060538)	MYLK2, MSTN, FOS, HLF, CXCL10, IGFBP5, ANKRD1, DMD, CXCL9, FOXN2	1.25x10-09
Response to alcohol(GO:0097305)	MSTN, CTGF, COL1A1, NQO1, CDO1, FOS, CXCL10, AQP4, DUSP1, ACTC1, WFDC1	1.25x10-09
Response to acid chemical(GO:0001101)	CTGF, COL1A2, COL1A1, CDO1, FABP3, SNCG, PPARGC1A, ADCY6, DUSP1, DGAT2	2.85x10-08
Response to oxygen levels(GO:0070482)	ANGPTL4, CTGF, COL1A1, FNDC1, PPARGC1A, ANKRD1, ENG, PAK1, ALDOC, ALAS2	9.14x10-08
Striated muscle cell differentiation(GO:0051146)	SOX6, CXCL10, IGFBP5, ANKRD1, DMD, CXCL9, CASQ2, ACTC1, COL14A1	5.06x10-07
Response to decreased oxygen levels(GO:0036293)	ANGPTL4, CTGF, FNDC1, PPARGC1A, ANKRD1, ENG, PAK1, ALDOC, ALAS2	9.89x10-07
Cellular ketone metabolic process(GO:0042180)	DKK3, NQO1, FABP3, PSMB10, PPARGC1A, PSMB8, PSMB9, CYP2B6, DHRS4	1.19x10-06
Response to purine-containing compound(GO:0014074)	COL1A1, CDO1, FOS, IGFBP5, DUSP1, CASQ2, HCN1	3.14x10-06
Response to estrogen(GO:0043627)	MSTN, CTGF, COL1A1, NQO1, AQP4, DUSP1, WFDC1	5.23x10-06
Response to estradiol(GO:0032355)	CTGF, COL1A1, NQO1, AQP4, DUSP1, WFDC1	5.58x10-06
Response to camp(GO:0051591)	COL1A1, CDO1, FOS, IGFBP5, DUSP1, HCN1	5.82x10-06
Extracellular matrix disassembly(GO:0022617)	DDR1, COL1A2, COL1A1, FN1, ENG, COL12A1, COL14A1	8.32x10-06
Response to glucocorticoid(GO:0051384)	MSTN, CDO1, FOS, AQP4, DUSP1, HNMT	8.32x10-06
Striated muscle cell development(GO:0055002)	CXCL10, ANKRD1, DMD, CXCL9, CASQ2, ACTC1, COL14A1	8.32x10-06
Response to fatty acid(GO:0070542)	CTGF, FABP3, PPARGC1A, ADCY6, DGAT2	8.32x10-06
Response to hypoxia(GO:0001666)	ANGPTL4, FNDC1, PPARGC1A, ANKRD1, ENG, PAK1, ALDOC, ALAS2	8.47x10-06
Response to mechanical stimulus(GO:0009612)	COL1A1, FOS, CXCL10, ANKRD1, ENG, CHRNA9, ATP2B2	8.79x10-06
Muscle cell development(GO:0055001)	CXCL10, ANKRD1, DMD, CXCL9, CASQ2, ACTC1, COL14A1	9.94x10-06
Negative regulation of locomotion(GO:0040013)	SLC9A3R1, IGFBP5, ENG, ABHD2, THY1, PFN2, PTX3, TRIB1	9.94x10-06
Skeletal muscle cell differentiation(GO:0035914)	MYLK2,FOS,HLF,ANKRD1,FOXN2	9.94x10-06
Regulation of cellular ketone metabolic process(GO:0010565)	DKK3, NQO1, FABP3, PSMB10, PPARGC1A, PSMB8, PSMB9	1.93x10-05
Response to organophosphorus(GO:0046683)	COL1A1, CDO1, FOS, IGFBP5, DUSP1, HCN1	2.63x10-05
Response to cold(GO:0009409)	PPARGC1A, FOS, CXCL10, LPL	3.25x10-05
Regulation of muscle system process(GO:0090257)	MYLK2, MSTN, CTGF, DMD, ADRA2C, CASQ2, COL14A1	3.72x10-05
Negative regulation of cell migration(GO:0030336)	SLC9A3R1, IGFBP5, ENG, ABHD2, THY1, PFN2, TRIB1	3.72x10-05
Collagen metabolic process(GO:0032963)	CTGF, COL1A2, COL1A1, ENG, COL12A1, COL14A1	3.72x10-05
Response to temperature stimulus(GO:0009266)	MSTN, PPARGC1A, FOS, CXCL10, LPL, ARPP21	3.72x10-05
Negative regulation of cell motility(GO:2000146)	SLC9A3R1, IGFBP5, ENG, ABHD2, THY1, PFN2, TRIB1	3.83x10-05
Locomotory behavior(GO:0007626)	SNCG, SOBP, ZIC1, ATP2B2, ZNF385A, RASD2	4.07x10-05
Multicellular organismal macromolecule metabolic process(GO:0044259)	CTGF, COL1A2, COL1A1, ENG, COL12A1, COL14A1	4.07x10-05
Response to amino acid(GO:0043200)	CTGF, COL1A2, COL1A1, CDO1, PPARGC1A	4.07x10-05
Negative regulation of cellular component movement(GO:0051271)	SLC9A3R1, IGFBP5, ENG, ABHD2, THY1, PFN2, TRIB1	4.46x10-05
Regulation of angiogenesis(GO:0045765)	C3, DDAH1, ANGPTL4, CRHR2, RUNX1, CXCL10, TNFRSF12A	4.46x10-05
Cellular response to acid chemical(GO:0071229)	COL1A2, COL1A1, SNCG, PPARGC1A, ADCY6, DGAT2	5.69x10-05
Regulation of camp-mediated signaling(GO:0043949)	CRHR2, CXCL10, CXCL9, RASD2	5.69x10-05
Multicellular organismal metabolic process(GO:0044236)	CTGF, COL1A2, COL1A1, ENG, COL12A1, COL14A1	5.70x10-05
Regulation of vasculature development(GO:1901342)	C3, DDAH1, ANGPTL4, CRHR2, RUNX1, CXCL10, TNFRSF12A	6.16x10-05
Cytosolic calcium ion transport(GO:0060401)	CTGF, CXCL10, DMD, CXCL9, THY1, CASQ2	6.75x10-05
Positive regulation of apoptotic cell clearance(GO:2000427)	C3, C2, C4A	6.75x10-05
Positive regulation of phagocytosis(GO:0050766)	C3, C2, C4A, PTX3	6.75x10-05
Striated muscle contraction(GO:0006941)	MYLK2, MYH8, CTGF, DMD, CASQ2, ACTC1	6.85x10-05
Regulation of release of sequestered calcium ion into cytosol(GO:0051279)	CXCL10, DMD, CXCL9, THY1, CASQ2	7.45x10-05
Ear development(GO:0043583)	DDR1, SOBP, ZIC1, CHRNA9, MAF, ATP2B2	7.74x10-05
Second-messenger-mediated signaling(GO:0019932)	DDAH1, CRHR2, CXCL10, DMD, CXCL9, RASD2, CASQ2	8.91x10-05
Skin morphogenesis(GO:0043589)	COL1A2, COL1A1, RUNX1, IGFBP5	9.65x10-05
Sodium ion transmembrane transport(GO:0035725)	SLC9A3R1, ASIC1, SLC20A2, DMD, HCN1, SLC9A7	1.06x10-04
Complement activation(GO:0006956)	C3, C2, FCN2, C4A, C1S	1.08x10-04
Positive regulation of endocytosis(GO:0045807)	C3, C2, SFRP4, C4A, PTX3	1.24x10-04
Anion homeostasis(GO:0055081)	SLC9A3R1, SFRP4, FABP3, DGAT2	1.28x10-04
Collagen fibril organization(GO:0030199)	COL1A2, COL1A1, COL12A1, COL14A1	1.33x10-04
Cardiac muscle contraction(GO:0060048)	MYLK2, CTGF, DMD, CASQ2, ACTC1	1.94x10-04
Multi-multicellular organism process(GO:0044706)	DDR1, SFRP4, PPP1R1B, FOS, AQP4, ADRA2C	1.95x10-04
Positive regulation of homeostatic process(GO:0032846)	PPARGC1A, CXCL10, CXCL9, THY1, TFRC	2.18x10-04
Release of sequestered calcium ion into cytosol(GO:0051209)	CXCL10, DMD, CXCL9, THY1, CASQ2	2.22x10-04
Negative regulation of sequestering of calcium ion(GO:0051283)	CXCL10, DMD, CXCL9, THY1, CASQ2	2.22x10-04
Regulation of sequestering of calcium ion(GO:0051282)	CXCL10, DMD, CXCL9, THY1, CASQ2	2.24x10-04
Protein activation cascade(GO:0072376)	C3, C2, FCN2, C4A, C1S	2.31x10-04
Regulation of calcium ion transport into cytosol(GO:0010522)	CXCL10, DMD, CXCL9, THY1, CASQ2	2.39x10-04
Regulation of apoptotic cell clearance(GO:2000425)	C3, C2, C4A	2.55x10-04
Humoral immune response(GO:0006959)	C3, C2, FCN2, PSMB10, C4A, C1S	2.55x10-04
Camp-mediated signaling(GO:0019933)	CRHR2, CXCL10, CXCL9, RASD2	3.10x10-04
Regulation of phagocytosis(GO:0050764)	C3, C2, C4A, PTX3	3.31x10-04
Immunoglobulin mediated immune response(GO:0016064)	C3, C2, C4A, C1S, CLCF1	3.31x10-04
B cell mediated immunity(GO:0019724)	C3, C2, C4A, C1S, CLCF1	3.64x10-04
Regulation of muscle tissue development(GO:1901861)	MSTN, PPARGC1A, CXCL10, CXCL9, COL14A1	3.70x10-04
Renal absorption(GO:0070293)	SLC9A3R1, HBB, AQP4	3.70x10-04
Mammary gland development(GO:0030879)	DDR1, SFRP4, CDO1, IGFBP5, ATP2B2	4.06x10-04
Regulation of calcium ion transport(GO:0051924)	CXCL10, DMD, CXCL9, ATP2B2, THY1, CASQ2	4.40x10-04
JNK cascade(GO:0007254)	CTGF, SFRP4, PAK1, TRIB1, DUSP10, GADD45B	4.53x10-04
Actin-myosin filament sliding(GO:0033275)	MYLK2, MYH8, DMD, ACTC1	4.53x10-04
Muscle filament sliding(GO:0030049)	MYLK2, MYH8, DMD, ACTC1	4.53x10-04
Inner ear development(GO:0048839)	SOBP, ZIC1, CHRNA9, MAF, ATP2B2	4.58x10-04
Complement activation, classical pathway(GO:0006958)	C3, C2, C4A, C1S	4.58x10-04
Embryonic organ morphogenesis(GO:0048562)	SOBP, ZIC1, ENG, CHRNA9, ATP2B2, HOXC11	4.59x10-04
Aging(GO:0007568)	CTGF, CTSC, NQO1, FOS, ENG, ALDOC	5.05x10-04
Protein heterooligomerization(GO:0051291)	COL1A2, COL1A1, HBB, ALDOC	5.10x10-04
Negative regulation of protein kinase activity(GO:0006469)	PPP1R1B, THY1, DUSP1, TRIB1, DUSP10, GADD45B	5.19x10-04
Glial cell differentiation(GO:0010001)	SOX6, ATF5, CLCF1, DMD, DUSP10	5.61x10-04
Positive regulation of camp-mediated signaling(GO:0043950)	CRHR2, CXCL10, CXCL9	5.65x10-04
Cyclic-nucleotide-mediated signaling(GO:0019935)	CRHR2, CXCL10, CXCL9, RASD2	5.79x10-04
Negative regulation of kinase activity(GO:0033673)	PPP1R1B, THY1, DUSP1, TRIB1, DUSP10, GADD45B	6.72x10-04
Calcium ion transport into cytosol(GO:0060402)	CXCL10, DMD, CXCL9, THY1, CASQ2	7.62x10-04
Epidermis development(GO:0008544)	CTGF, SFRP4, RUNX1, IGFBP5, ATP2B2, CRABP2	7.79x10-04
Rhythmic process(GO:0048511)	MSTN, RUNX1, PPARGC1A, ATF5, HLF, ADCY1	7.90x10-04
Sensory perception of sound(GO:0007605)	COL1A1, SOBP, AQP4, CHRNA9, ATP2B2	7.90x10-04
Acute inflammatory response(GO:0002526)	C3, C2, CD163, FN1, C4A	7.90x10-04
Phagocytosis(GO:0006909)	C3, C2, FCN2, C4A, PAK1, PTX3	7.90x10-04
Regulation of cellular amino acid metabolic process(GO:0006521)	NQO1, PSMB10, PSMB8, PSMB9	8.06x10-04
Regulation of protein processing(GO:0070613)	C3, C2, ZFAND2A, CTSC, C4A, TRIB1	8.50x10-04
Regulation of protein maturation(GO:1903317)	C3, C2, ZFAND2A, CTSC, C4A, TRIB1	8.50x10-04
Female pregnancy(GO:0007565)	DDR1, SFRP4, FOS, AQP4, ADRA2C	8.51x10-04
Positive regulation of cytosolic calcium ion concentration(GO:0007204)	CXCL10, DMD, CHRNA9, CXCL9, THY1, CASQ2	8.53x10-04
Extracellular matrix constituent secretion(GO:0070278)	CTGF, ENG	8.53x10-04
Endoderm development(GO:0007492)	FN1, DUSP1, COL12A1, HOXC11	8.53x10-04
Humoral immune response mediated by circulating immunoglobulin(GO:0002455)	C3, C2, C4A, C1S	8.96x10-04
Sensory perception of mechanical stimulus(GO:0050954)	COL1A1, SOBP, AQP4, CHRNA9, ATP2B2	9.40x10-04
Gliogenesis(GO:0042063)	SOX6, ATF5, CLCF1, DMD, DUSP10	1.01x10-03
Response to ethanol(GO:0045471)	MSTN, NQO1, CDO1, ACTC1	1.03x10-03
Inner ear morphogenesis(GO:0042472)	SOBP, ZIC1, CHRNA9, ATP2B2	1.05x10-03
Cardiac muscle tissue development(GO:0048738)	MYLK2, SOX6, ANKRD1, ACTC1, COL14A1	1.08x10-03
Actin-mediated cell contraction(GO:0070252)	MYLK2, MYH8, DMD, ACTC1	1.11x10-03
Negative regulation of protein ubiquitination(GO:0031397)	PSMB10, SPOPL, RASD2, PSMB8, PSMB9	1.11x10-03
DNA damage response, signal transduction by p53 class mediator(GO:0030330)	PSMB10, ANKRD1, ZNF385A, PSMB8, PSMB9	1.24x10-03
Nitric oxide biosynthetic process(GO:0006809)	DDAH1, NQO1, HBB, PTX3	1.24x10-03
Regulation of muscle contraction(GO:0006937)	MYLK2, CTGF, DMD, ADRA2C, CASQ2	1.24x10-03
Detection of external stimulus(GO:0009581)	RLBP1, PLEKHB1, CHRNA9, LPL, ATP2B2	1.27x10-03
Cellular response to fatty acid(GO:0071398)	PPARGC1A, ADCY6, DGAT2	1.27x10-03
Response to reactive oxygen species(GO:0000302)	COL1A1, NQO1, FOS, HBB, DUSP1	1.27x10-03
Regulation of JNK cascade(GO:0046328)	CTGF, SFRP4, PAK1, DUSP10, GADD45B	1.27x10-03
Response to ketone(GO:1901654)	MSTN, FOS, ADCY6, DUSP1	1.27x10-03
Learning or memory(GO:0007611)	ASIC1, PPP1R1B, FOS, ZNF385A, ADCY1	1.33x10-03
Collagen biosynthetic process(GO:0032964)	CTGF, COL1A1, ENG	1.38x10-03
Detection of abiotic stimulus(GO:0009582)	RLBP1, PLEKHB1, CHRNA9, LPL, ATP2B2	1.39x10-03
Negative regulation of neurogenesis(GO:0050768)	ATF5, CIT, THY1, DUSP10	1.43x10-03
Negative regulation of protein modification by small protein conjugation or removal(GO:1903321)	PSMB10, SPOPL, RASD2, PSMB8, PSMB9	1.44x10-03
Regulation of endocytosis(GO:0030100)	C3, C2, SFRP4, C4A, PTX3	1.54x10-03
Regulation of cellular amine metabolic process(GO:0033238)	NQO1, PSMB10, PSMB8, PSMB9	1.61x10-03
Collagen catabolic process(GO:0030574)	COL1A2, COL1A1, COL12A1, COL14A1	1.64x10-03
Positive regulation of release of sequestered calcium ion into cytosol(GO:0051281)	CXCL10, CXCL9, THY1	1.81x10-03
Ear morphogenesis(GO:0042471)	SOBP, ZIC1, CHRNA9, ATP2B2	1.81x10-03
Apoptotic cell clearance(GO:0043277)	C3, C2, C4A	1.89x10-03
Regulation of ion homeostasis(GO:2000021)	CXCL10, DMD, CXCL9, THY1, CASQ2	1.91x10-03
Gluconeogenesis(GO:0006094)	PPARGC1A, GPD2, SLC25A13, ALDOC	1.94x10-03
Heart contraction(GO:0060047)	MYLK2, CTGF, DMD, CASQ2, ACTC1	1.98x10-03
Multicellular organismal catabolic process(GO:0044243)	COL1A2, COL1A1, COL12A1, COL14A1	1.99x10-03
Positive regulation of calcium ion transport(GO:0051928)	CXCL10, CXCL9, ATP2B2, THY1	2.00x10-03
Nitric oxide metabolic process(GO:0046209)	DDAH1, NQO1, HBB, PTX3	2.00x10-03
Heart process(GO:0003015)	MYLK2, CTGF, DMD, CASQ2, ACTC1	2.00x10-03
Regulation of neurotransmitter levels(GO:0001505)	ASIC1, SLC22A3, SNCG, CPLX1, PFN2	2.09x10-03
Signal transduction in response to DNA damage(GO:0042770)	PSMB10, ANKRD1, ZNF385A, PSMB8, PSMB9	2.10x10-03
Actin filament-based movement(GO:0030048)	MYLK2, MYH8, DMD, ACTC1	2.12x10-03
Response to gravity(GO:0009629)	MSTN, FOS	2.18x10-03
Lactation(GO:0007595)	DDR1, CDO1, ATP2B2	2.20x10-03
Regulation of stress-activated MAPK cascade(GO:0032872)	CTGF, SFRP4, PAK1, DUSP10, GADD45B	2.26x10-03
Smooth muscle cell migration(GO:0014909)	DDR1, IGFBP5, TRIB1	2.27x10-03
Regulation of stress-activated protein kinase signaling cascade(GO:0070302)	CTGF, SFRP4, PAK1, DUSP10, GADD45B	2.27x10-03
Connective tissue development(GO:0061448)	CTGF, COL1A1, SOX6, MAF, DGAT2	2.27x10-03
Triglyceride homeostasis(GO:0070328)	ANGPTL4, LPL, DGAT2	2.32x10-03
Acylglycerol homeostasis(GO:0055090)	ANGPTL4, LPL, DGAT2	2.32x10-03
Embryonic skeletal system development(GO:0048706)	HOXD1, HOXC5, COL1A1, HOXC11	2.35x10-03
Negative regulation of cell projection organization(GO:0031345)	CIT, THY1, PFN2, ADCY6	2.43x10-03
Hexose biosynthetic process(GO:0019319)	PPARGC1A, GPD2, SLC25A13, ALDOC	2.47x10-03
Contact inhibition(GO:0060242)	PAK1, YAP1	2.51x10-03
Neurotransmitter transport(GO:0006836)	ASIC1, SLC22A3, SNCG, CPLX1, PFN2	2.66x10-03
Monosaccharide biosynthetic process(GO:0046364)	PPARGC1A, GPD2, SLC25A13, ALDOC	2.97x10-03
Retinal cone cell differentiation(GO:0042670)	THY1, HCN1	2.97x10-03
Skeletal muscle tissue growth(GO:0048630)	MSTN, IGFBP5	2.97x10-03
Retinal cone cell development(GO:0046549)	THY1, HCN1	2.97x10-03
Regulation of chondrocyte differentiation(GO:0032330)	CTGF, SOX6, MAF	3.05x10-03
Lipid homeostasis(GO:0055088)	ANGPTL4, FABP3, LPL, DGAT2	3.05x10-03
Response to lipopolysaccharide(GO:0032496)	FOS, CXCL10, ANKRD1, TRIB1, DUSP10	3.05x10-03
Cognition(GO:0050890)	ASIC1, PPP1R1B, FOS, ZNF385A, ADCY1	3.05x10-03
Astrocyte differentiation(GO:0048708)	SOX6, ATF5, CLCF1	3.11x10-03
Positive regulation of angiogenesis(GO:0045766)	C3, DDAH1, ANGPTL4, RUNX1	3.28x10-03
Single-organism carbohydrate catabolic process(GO:0044724)	PPP1R3B, PPARGC1A, GPD2, ALDOC, LDHB	3.28x10-03
Muscle cell migration(GO:0014812)	DDR1, IGFBP5, TRIB1	3.30x10-03
Camera-type eye development(GO:0043010)	GPD2, MAX, MAF, THY1, HCN1	3.31x10-03
Negative regulation of DNA biosynthetic process(GO:2000279)	ANKRD1, DUSP1	3.33x10-03
Neuron apoptotic process(GO:0051402)	NQO1, ITSN1, PPARGC1A, CLCF1, MAX	3.33x10-03
Protein trimerization(GO:0070206)	ASIC1, COL1A2, COL1A1	3.33x10-03
Positive regulation of stress fiber assembly(GO:0051496)	CTGF, PAK1, PFN2	3.33x10-03
Regulation of protein kinase B signaling(GO:0051896)	SLC9A3R1, ITSN1, IGFBP5, RASD2	3.48x10-03
Signal transduction by p53 class mediator(GO:0072331)	PSMB10, ANKRD1, ZNF385A, PSMB8, PSMB9	3.49x10-03
Response to nutrient(GO:0007584)	C2, COL1A1, NQO1, CXCL10	3.60x10-03
Regulation of striated muscle tissue development(GO:0016202)	MSTN, CXCL10, CXCL9, COL14A1	3.60x10-03
Water transport(GO:0006833)	AQP4, ADCY1, ADCY6	3.60x10-03
Cellular response to oxidative stress(GO:0034599)	NQO1, PPARGC1A, FOS, HBB, UACA	3.60x10-03
Regulation of muscle organ development(GO:0048634)	MSTN, CXCL10, CXCL9, COL14A1	3.67x10-03
Catecholamine transport(GO:0051937)	SLC22A3, SNCG, ADRA2C	3.69x10-03
Regulation of glial cell differentiation(GO:0045685)	ATF5, CLCF1, DUSP10	3.80x10-03
Carbohydrate catabolic process(GO:0016052)	PPP1R3B, PPARGC1A, GPD2, ALDOC, LDHB	3.83x10-03
Positive regulation of intracellular transport(GO:0032388)	ZIC1, CXCL10, CXCL9, THY1, UACA	3.85x10-03
Response to molecule of bacterial origin(GO:0002237)	FOS, CXCL10, ANKRD1, TRIB1, DUSP10	3.91x10-03
Regulation of complement activation(GO:0030449)	C3, C2, C4A	3.99x10-03
Cyclic nucleotide metabolic process(GO:0009187)	CXCL10, CXCL9, ATP2B2, ADCY1, ADCY6	4.20x10-03
Positive regulation of protein processing(GO:0010954)	C3, ZFAND2A, CTSC, TRIB1	4.20x10-03
Positive regulation of protein maturation(GO:1903319)	C3, ZFAND2A, CTSC, TRIB1	4.20x10-03
Neurotransmitter secretion(GO:0007269)	ASIC1, SNCG, CPLX1, PFN2	4.24x10-03
Positive regulation of actin filament bundle assembly(GO:0032233)	CTGF, PAK1, PFN2	4.26x10-03
Regulation of protein activation cascade(GO:2000257)	C3, C2, C4A	4.26x10-03
Mammary gland morphogenesis(GO:0060443)	DDR1, SFRP4, IGFBP5	4.26x10-03
Antigen processing and presentation of exogenous peptide antigen via MHC class I, TAP-dependent(GO:0002479)	PSMB10, TAP1, PSMB8, PSMB9	4.29x10-03
Regulation of neurotransmitter secretion(GO:0046928)	ASIC1, SNCG, PFN2	4.35x10-03
Cell chemotaxis(GO:0060326)	MTUS1, CCL26, CXCL10, ENG, CXCL9	4.35x10-03
Antigen processing and presentation of exogenous peptide antigen via MHC class I(GO:0042590)	PSMB10, TAP1, PSMB8, PSMB9	4.65x10-03
Response to calcium ion(GO:0051592)	FOS, SLC25A13, DUSP1, CASQ2	4.70x10-03
Fluid transport(GO:0042044)	AQP4, ADCY1, ADCY6	4.72x10-03
Response to glucagon(GO:0033762)	CDO1, ADCY1, ADCY6	4.82x10-03
Actin filament bundle assembly(GO:0051017)	RHOD, CTGF, PAK1, PFN2	4.82x10-03
Actin filament bundle organization(GO:0061572)	RHOD, CTGF, PAK1, PFN2	4.82x10-03
Associative learning(GO:0008306)	ASIC1, PPP1R1B, FOS	4.92x10-03
Negative regulation of cell development(GO:0010721)	ATF5, CIT, THY1, DUSP10	4.92x10-03
Establishment of blood-brain barrier(GO:0060856)	DMD, ENG	4.97x10-03
Regulation of cartilage development(GO:0061035)	CTGF, SOX6, MAF	5.01x10-03
Defense response to virus(GO:0051607)	CXCL10, CXCL9, MX1, MX2, RSAD2	5.01x10-03
Energy reserve metabolic process(GO:0006112)	KCNS3, PPP1R3B, ADRA2C, ADCY1, ADCY6	5.08x10-03
Protein kinase B signaling(GO:0043491)	SLC9A3R1, ITSN1, IGFBP5, RASD2	5.26x10-03
Response to metal ion(GO:0010038)	FOS, SLC25A13, ADCY1, DUSP1, CASQ2	5.38x10-03
Trivalent inorganic anion homeostasis(GO:0072506)	SLC9A3R1, SFRP4	5.40x10-03
Phosphate ion homeostasis(GO:0055062)	SLC9A3R1, SFRP4	5.40x10-03
Response to immobilization stress(GO:0035902)	FOS, HNMT	5.40x10-03
Positive regulation of calcium ion transport into cytosol(GO:0010524)	CXCL10, CXCL9, THY1	5.45x10-03
Respiratory electron transport chain(GO:0022904)	CYCS, ETFB, PPARGC1A, SLC25A13	5.91x10-03
Cellular component assembly involved in morphogenesis(GO:0010927)	ANKRD1, DMD, ABLIM3, CASQ2, ACTC1	5.91x10-03
Eye development(GO:0001654)	GPD2, MAX, MAF, THY1, HCN1	5.93x10-03
Protein heterotrimerization(GO:0070208)	COL1A2, COL1A1	5.93x10-03
Adenylate cyclase-activating G-protein coupled receptor signaling pathway(GO:0007189)	SLC9A3R1, ADCY1, ADCY6	6.16x10-03
Regulation of developmental growth(GO:0048638)	MSTN, FN1, TNFRSF12A, COL14A1	6.21x10-03
Endoderm formation(GO:0001706)	FN1, DUSP1, COL12A1	6.25x10-03
Positive regulation of nitric oxide biosynthetic process(GO:0045429)	DDAH1, HBB, PTX3	6.25x10-03
Myofibril assembly(GO:0030239)	ANKRD1, CASQ2, ACTC1	6.34x10-03
Regulation of gliogenesis(GO:0014013)	ATF5, CLCF1, DUSP10	6.34x10-03
Regulation of humoral immune response(GO:0002920)	C3, C2, C4A	6.34x10-03
Negative regulation of smooth muscle cell migration(GO:0014912)	IGFBP5, TRIB1	6.35x10-03
Monocarboxylic acid transport(GO:0015718)	SLC9A3R1, CPT2, FABP3, SLCO2A1	6.35x10-03
Adenylate cyclase-modulating G-protein coupled receptor signaling pathway(GO:0007188)	SLC9A3R1, CRHR2, ADCY1, ADCY6	6.58x10-03
Myotube cell development(GO:0014904)	CXCL10, DMD, CXCL9	6.58x10-03
Regulation of blood pressure(GO:0008217)	DDAH1, COL1A2, HBB, ENG	6.72x10-03
Opsonization(GO:0008228)	FCN2, PTX3	6.92x10-03
Cardiac muscle tissue morphogenesis(GO:0055008)	MYLK2, ANKRD1, ACTC1	7.04x10-03
Electron transport chain(GO:0022900)	CYCS, ETFB, PPARGC1A, SLC25A13	7.48x10-03
Hemoglobin metabolic process(GO:0020027)	AHSP, ALAS2	7.54x10-03
Monoamine transport(GO:0015844)	SLC22A3, SNCG, ADRA2C	7.72x10-03
Positive regulation of proteolysis involved in cellular protein catabolic process(GO:1903052)	ZFAND2A, CTSC, TRIB1	7.85x10-03
Regulation of stress fiber assembly(GO:0051492)	CTGF, PAK1, PFN2	7.85x10-03
Positive regulation of DNA damage response, signal transduction by p53 class mediator(GO:0043517)	ANKRD1, ZNF385A	8.08x10-03
Detection of mechanical stimulus involved in sensory perception of sound(GO:0050910)	CHRNA9, ATP2B2	8.08x10-03
Camera-type eye photoreceptor cell differentiation(GO:0060219)	THY1, HCN1	8.08x10-03
Secretion by tissue(GO:0032941)	DDR1, CDO1, ATP2B2	8.95x10-03
Negative regulation of MAPK cascade(GO:0043409)	SLC9A3R1, SFRP4, DUSP1, DUSP10	8.95x10-03
Morphogenesis of a branching epithelium(GO:0061138)	DDR1, ENG, PAK1, RSPO3	9.02x10-03
Regulation of skeletal muscle tissue development(GO:0048641)	MSTN, CXCL10, CXCL9	9.06x10-03
Fat cell differentiation(GO:0045444)	PPARGC1A, ZNF385A, PSMB8, DUSP10	9.06x10-03
Regulation of adaptive immune response(GO:0002819)	C3, CLCF1, RSAD2, DUSP10	9.24x10-03
Regulation of ion transmembrane transporter activity(GO:0032412)	SLC9A3R1, PPARGC1A, DMD, CASQ2	9.47x10-03
Regulation of cell-substrate adhesion(GO:0010810)	DDR1, RHOD, COL1A1, DMD	9.47x10-03
Cartilage development(GO:0051216)	CTGF, COL1A1, SOX6, MAF	9.47x10-03
Regulation of nitric oxide biosynthetic process(GO:0045428)	DDAH1, HBB, PTX3	9.49x10-03
Regulation of neurotransmitter transport(GO:0051588)	ASIC1, SNCG, PFN2	9.90x10-03
Positive regulation of signal transduction by p53 class mediator(GO:1901798)	ANKRD1, ZNF385A	9.95x10-03
Muscle tissue morphogenesis(GO:0060415)	MYLK2, ANKRD1, ACTC1	1.00x10-02
Regulation of transmembrane transporter activity(GO:0022898)	SLC9A3R1, PPARGC1A, DMD, CASQ2	1.02x10-02
Regulation of actin filament bundle assembly(GO:0032231)	CTGF, PAK1, PFN2	1.04x10-02
Lipid storage(GO:0019915)	C3, LPL, DGAT2	1.04x10-02
Amino acid transport(GO:0006865)	SLC9A3R1, CPT2, SLC25A13, CPLX1	1.04x10-02
Response to muscle activity(GO:0014850)	MSTN, PPARGC1A	1.05x10-02
Body fluid secretion(GO:0007589)	DDR1, CDO1, ATP2B2	1.07x10-02
Muscle organ morphogenesis(GO:0048644)	MYLK2, ANKRD1, ACTC1	1.14x10-02
Cellular carbohydrate catabolic process(GO:0044275)	PPP1R3B, PPARGC1A, GPD2	1.16x10-02
Morphogenesis of a branching structure(GO:0001763)	DDR1, ENG, PAK1, RSPO3	1.16x10-02
Cellular response to mechanical stimulus(GO:0071260)	COL1A1, ANKRD1, ENG	1.17x10-02
Regulation of smooth muscle cell proliferation(GO:0048660)	PPARGC1A, IGFBP5, TRIB1	1.17x10-02
Positive regulation of ion transport(GO:0043270)	CXCL10, CXCL9, ATP2B2, THY1	1.17x10-02
Regulation of myoblast fusion(GO:1901739)	CXCL10, CXCL9	1.18x10-02
Smooth muscle cell proliferation(GO:0048659)	PPARGC1A, IGFBP5, TRIB1	1.25x10-02
Response to testosterone(GO:0033574)	MSTN, DUSP1	1.25x10-02
Mammary gland involution(GO:0060056)	SFRP4, IGFBP5	1.25x10-02
Positive regulation of cytoskeleton organization(GO:0051495)	CTGF, CCL26, PAK1, PFN2	1.26x10-02
Camp metabolic process(GO:0046058)	CXCL10, CXCL9, ADCY1, ADCY6	1.28x10-02
G-protein coupled receptor signaling pathway, coupled to cyclic nucleotide second messenger(GO:0007187)	SLC9A3R1, CRHR2, ADCY1, ADCY6	1.31x10-02
Negative regulation of glial cell differentiation(GO:0045686)	ATF5, DUSP10	1.32x10-02
Positive regulation of protein kinase B signaling(GO:0051897)	ITSN1, IGFBP5, RASD2	1.36x10-02
Retinoid metabolic process(GO:0001523)	RLBP1, LPL, DGAT2	1.40x10-02
Stress fiber assembly(GO:0043149)	CTGF, PAK1, PFN2	1.40x10-02
Regulation of transporter activity(GO:0032409)	SLC9A3R1, PPARGC1A, DMD, CASQ2	1.44x10-02
Renal system process(GO:0003014)	SLC9A3R1, HBB, AQP4	1.45x10-02
Hyperosmotic response(GO:0006972)	AQP4, HNMT	1.47x10-02
Antigen processing and presentation of peptide antigen via MHC class I(GO:0002474)	PSMB10, TAP1, PSMB8, PSMB9	1.50x10-02
Muscle fiber development(GO:0048747)	CXCL10, DMD, CXCL9	1.51x10-02
Response to heat(GO:0009408)	MSTN, CXCL10, ARPP21	1.51x10-02
Regulation of neuron apoptotic process(GO:0043523)	NQO1, ITSN1, PPARGC1A, CLCF1	1.53x10-02
Negative regulation of ion transport(GO:0043271)	SLC9A3R1, SFRP4, CASQ2	1.53x10-02
Response to mineralocorticoid(GO:0051385)	CTGF, FOS	1.53x10-02
Positive regulation of neuron differentiation(GO:0045666)	IRX3, DMD, ADRA2C	1.55x10-02
Heart morphogenesis(GO:0003007)	MYLK2, ANKRD1, ENG, ACTC1	1.58x10-02
Positive regulation of protein modification by small protein conjugation or removal(GO:1903322)	PSMB10, RASD2, PSMB8, PSMB9	1.58x10-02
Actomyosin structure organization(GO:0031032)	ANKRD1, CASQ2, ACTC1	1.61x10-02
Diterpenoid metabolic process(GO:0016101)	RLBP1, LPL, DGAT2	1.61x10-02
Cellular response to extracellular stimulus(GO:0031668)	COL1A1, GABARAPL1, FOS, MAX	1.64x10-02
Response to alkaloid(GO:0043279)	SNCG, HNMT, CASQ2	1.65x10-02
Fatty acid transport(GO:0015908)	CPT2, FABP3, SLCO2A1	1.65x10-02
Positive regulation of lipid storage(GO:0010884)	C3, LPL	1.66x10-02
Activation of protein kinase A activity(GO:0034199)	ADCY1, ADCY6	1.66x10-02
Chondrocyte differentiation(GO:0002062)	CTGF, SOX6, MAF	1.66x10-02
Regulation of acute inflammatory response(GO:0002673)	C3, C2, C4A	1.66x10-02
Negative regulation of ubiquitin-protein ligase activity involved in mitotic cell cycle(GO:0051436)	PSMB10, PSMB8, PSMB9	1.71x10-02
Gland morphogenesis(GO:0022612)	DDR1, SFRP4, IGFBP5	1.71x10-02
Detection of mechanical stimulus involved in sensory perception(GO:0050974)	CHRNA9, ATP2B2	1.73x10-02
Fatty acid oxidation(GO:0019395)	CPT2, FABP3, PPARGC1A	1.73x10-02
Organic hydroxy compound transport(GO:0015850)	CPT2, SLC22A3, SNCG, ADRA2C	1.73x10-02
Positive regulation of peptidase activity(GO:0010952)	CYCS, CTGF, FN1, UACA	1.74x10-02
Cellular respiration(GO:0045333)	CYCS, ETFB, PPARGC1A, SLC25A13	1.78x10-02
Lipid oxidation(GO:0034440)	CPT2, FABP3, PPARGC1A	1.79x10-02
Regulation of syncytium formation by plasma membrane fusion(GO:0060142)	CXCL10, CXCL9	1.79x10-02
Positive regulation of collagen biosynthetic process(GO:0032967)	CTGF, ENG	1.79x10-02
Cellular response to steroid hormone stimulus(GO:0071383)	MSTN, AQP4, ESRRB, ESRRG	1.79x10-02
Regulation of striated muscle cell differentiation(GO:0051153)	CXCL10, CXCL9, COL14A1	1.83x10-02
Regulation of cardiac muscle contraction(GO:0055117)	CTGF, DMD, CASQ2	1.83x10-02
Positive regulation of collagen metabolic process(GO:0010714)	CTGF, ENG	1.86x10-02
Potassium ion transmembrane transport(GO:0071805)	KCNS3, CASQ2, HCN1, SLC9A7	1.90x10-02
Cellular potassium ion transport(GO:0071804)	KCNS3, CASQ2, HCN1, SLC9A7	1.90x10-02
Positive regulation of ubiquitin-protein ligase activity involved in regulation of mitotic cell cycle transition(GO:0051437)	PSMB10, PSMB8, PSMB9	1.93x10-02
Quaternary ammonium group transport(GO:0015697)	CPT2, SLC22A3	1.93x10-02
Proximal/distal pattern formation(GO:0009954)	IRX3, HOXC11	1.93x10-02
Cardiac muscle cell differentiation(GO:0055007)	SOX6, ACTC1, COL14A1	1.94x10-02
Regulation of fatty acid oxidation(GO:0046320)	FABP3, PPARGC1A	2.01x10-02
Regulation of astrocyte differentiation(GO:0048710)	ATF5, CLCF1	2.01x10-02
Terpenoid metabolic process(GO:0006721)	RLBP1, LPL, DGAT2	2.08x10-02
DNA damage response, signal transduction by p53 class mediator resulting in cell cycle arrest(GO:0006977)	PSMB10, PSMB8, PSMB9	2.08x10-02
Synaptic vesicle transport(GO:0048489)	ITSN1, CPLX1, PFN2	2.10x10-02
Establishment of synaptic vesicle localization(GO:0097480)	ITSN1, CPLX1, PFN2	2.10x10-02
Signal transduction involved in mitotic G1 DNA damage checkpoint(GO:0072431)	PSMB10, PSMB8, PSMB9	2.12x10-02
Intracellular signal transduction involved in G1 DNA damage checkpoint(GO:1902400)	PSMB10, PSMB8, PSMB9	2.12x10-02
Negative regulation of ligase activity(GO:0051352)	PSMB10, PSMB8, PSMB9	2.14x10-02
Negative regulation of ubiquitin-protein transferase activity(GO:0051444)	PSMB10, PSMB8, PSMB9	2.14x10-02
Regulation of cell size(GO:0008361)	FN1, ATP2B2, TNFRSF12A	2.14x10-02
Response to amine(GO:0014075)	PPP1R1B, HNMT	2.14x10-02
Synaptic vesicle localization(GO:0097479)	ITSN1, CPLX1, PFN2	2.16x10-02
Positive regulation of cell projection organization(GO:0031346)	FN1, ANKRD1, DMD, TNFRSF12A	2.17x10-02
Gas transport(GO:0015669)	HBB, AQP4	2.22x10-02
Triglyceride biosynthetic process(GO:0019432)	C3, LPL, DGAT2	2.26x10-02
Myotube differentiation(GO:0014902)	CXCL10, DMD, CXCL9	2.26x10-02
Regulation of ubiquitin-protein ligase activity involved in mitotic cell cycle(GO:0051439)	PSMB10, PSMB8, PSMB9	2.26x10-02
Regulation of glucose metabolic process(GO:0010906)	PPP1R3B, PPARGC1A, IGFBP5	2.29x10-02
Response to cocaine(GO:0042220)	SNCG, HNMT	2.29x10-02
Regulation of collagen biosynthetic process(GO:0032965)	CTGF, ENG	2.29x10-02
Retina development in camera-type eye(GO:0060041)	MAX, THY1, HCN1	2.36x10-02
Phosphate ion transport(GO:0006817)	SFRP4, SLC20A2	2.36x10-02
Negative regulation of smooth muscle cell proliferation(GO:0048662)	IGFBP5, TRIB1	2.36x10-02
Positive regulation of multicellular organismal metabolic process(GO:0044253)	CTGF, ENG	2.36x10-02
Signal transduction involved in mitotic cell cycle checkpoint(GO:0072413)	PSMB10, PSMB8, PSMB9	2.36x10-02
Signal transduction involved in mitotic DNA integrity checkpoint(GO:1902403)	PSMB10, PSMB8, PSMB9	2.36x10-02
Signal transduction involved in mitotic DNA damage checkpoint(GO:1902402)	PSMB10, PSMB8, PSMB9	2.36x10-02
Phototransduction(GO:0007602)	RLBP1, PLEKHB1, LPL	2.36x10-02
Cellular hormone metabolic process(GO:0034754)	DKK3, PPARGC1A, DGAT2	2.36x10-02
Neutral lipid biosynthetic process(GO:0046460)	C3, LPL, DGAT2	2.36x10-02
Acylglycerol biosynthetic process(GO:0046463)	C3, LPL, DGAT2	2.36x10-02
Multicellular organismal homeostasis(GO:0048871)	CTGF, PPARGC1A, TFRC, COL14A1	2.36x10-02
Signal transduction involved in DNA damage checkpoint(GO:0072422)	PSMB10, PSMB8, PSMB9	2.36x10-02
Signal transduction involved in DNA integrity checkpoint(GO:0072401)	PSMB10, PSMB8, PSMB9	2.36x10-02
Regulation of striated muscle contraction(GO:0006942)	CTGF, DMD, CASQ2	2.36x10-02
Regulation of cell-matrix adhesion(GO:0001952)	DDR1, RHOD, DMD	2.36x10-02
Hair follicle morphogenesis(GO:0031069)	RUNX1, IGFBP5	2.36x10-02
Brown fat cell differentiation(GO:0050873)	PPARGC1A, DUSP10	2.36x10-02
Negative regulation of gliogenesis(GO:0014014)	ATF5, DUSP10	2.36x10-02
Cellular amine metabolic process(GO:0044106)	NQO1, PSMB10, PSMB8, PSMB9	2.37x10-02
Response to hydrogen peroxide(GO:0042542)	COL1A1, HBB, DUSP1	2.37x10-02
Signal transduction involved in cell cycle checkpoint(GO:0072395)	PSMB10, PSMB8, PSMB9	2.37x10-02
Learning(GO:0007612)	ASIC1, PPP1R1B, FOS	2.43x10-02
Regulation of viral process(GO:0050792)	TAP1, MX1, RSAD2, PTX3	2.50x10-02
Canonical Wnt signaling pathway(GO:0060070)	DKK3, COL1A1, SFRP4, RSPO3	2.50x10-02
Regulation of synaptic transmission(GO:0050804)	ASIC1, SNCG, ATP2B2, PFN2	2.54x10-02
Positive regulation of production of molecular mediator of immune response(GO:0002702)	CLCF1, RSAD2	2.62x10-02
Cell-substrate junction assembly(GO:0007044)	RHOD, FN1, THY1	2.62x10-02
Protein autophosphorylation(GO:0046777)	DDR1, MYLK2, ENG, PAK1	2.64x10-02
Formation of primary germ layer(GO:0001704)	FN1, DUSP1, COL12A1	2.64x10-02
Multicellular organism growth(GO:0035264)	MBD5, ATF5, GPD2	2.67x10-02
Transforming growth factor beta receptor signaling pathway(GO:0007179)	MSTN, COL1A2, FOS, ENG	2.68x10-02
Regulation of neuron death(GO:1901214)	NQO1, ITSN1, PPARGC1A, CLCF1	2.72x10-02
Positive regulation of purine nucleotide metabolic process(GO:1900544)	PPARGC1A, CXCL10, CXCL9	2.72x10-02
Anaphase-promoting complex-dependent proteasomal ubiquitin-dependent protein catabolic process(GO:0031145)	PSMB10, PSMB8, PSMB9	2.75x10-02
Myoblast fusion(GO:0007520)	CXCL10, CXCL9	2.76x10-02
Regulation of peptidyl-serine phosphorylation(GO:0033135)	DMD, PAK1, PFN2	2.77x10-02
Positive regulation of nucleotide metabolic process(GO:0045981)	PPARGC1A, CXCL10, CXCL9	2.77x10-02
Positive regulation of cell development(GO:0010720)	COL1A1, FN1, CLCF1, TNFRSF12A	2.78x10-02
Eye photoreceptor cell development(GO:0042462)	THY1, HCN1	2.83x10-02
Epidermis morphogenesis(GO:0048730)	RUNX1, IGFBP5	2.83x10-02
Cellular response to type I interferon(GO:0071357)	MX1, MX2, PSMB8	2.83x10-02
Developmental cell growth(GO:0048588)	FN1, TNFRSF12A, COL14A1	2.83x10-02
Positive regulation of ubiquitin-protein transferase activity(GO:0051443)	PSMB10, PSMB8, PSMB9	2.83x10-02
Type I interferon signaling pathway(GO:0060337)	MX1, MX2, PSMB8	2.83x10-02
Response to type I interferon(GO:0034340)	MX1, MX2, PSMB8	2.86x10-02
Amine metabolic process(GO:0009308)	NQO1, PSMB10, PSMB8, PSMB9	2.86x10-02
Regulation of muscle hypertrophy(GO:0014743)	MSTN, COL14A1	2.88x10-02
Regulation of ryanodine-sensitive calcium-release channel activity(GO:0060314)	DMD, CASQ2	2.88x10-02
Positive regulation of proteolysis(GO:0045862)	ZFAND2A, CTSC, TRIB1	2.94x10-02
Regulation of symbiosis, encompassing mutualism through parasitism(GO:0043903)	TAP1, MX1, RSAD2, PTX3	2.96x10-02
Regulation of collagen metabolic process(GO:0010712)	CTGF, ENG	2.96x10-02
Regulation of immunoglobulin mediated immune response(GO:0002889)	C3, CLCF1	2.96x10-02
Lipid modification(GO:0030258)	CPT2, FABP3, PPARGC1A, SYNJ2	2.96x10-02
Positive regulation of cell cycle arrest(GO:0071158)	PSMB10, PSMB8, PSMB9	3.01x10-02
Detection of light stimulus(GO:0009583)	RLBP1, PLEKHB1, LPL	3.01x10-02
Regulation of smooth muscle cell migration(GO:0014910)	IGFBP5, TRIB1	3.03x10-02
Glycerol metabolic process(GO:0006071)	GPD2, DGAT2	3.03x10-02
Regulation of Wnt signaling pathway(GO:0030111)	DKK3, COL1A1, SFRP4, TLE1	3.03x10-02
In utero embryonic development(GO:0001701)	SOX6, RUNX1, ESRRB, RSPO3	3.05x10-02
Mitotic G1 DNA damage checkpoint(GO:0031571)	PSMB10, PSMB8, PSMB9	3.09x10-02
Regulation of B cell mediated immunity(GO:0002712)	C3, CLCF1	3.11x10-02
Mitotic G1/S transition checkpoint(GO:0044819)	PSMB10, PSMB8, PSMB9	3.11x10-02
Placenta development(GO:0001890)	SFRP4, ESRRB, RSPO3	3.11x10-02
Positive regulation of ligase activity(GO:0051351)	PSMB10, PSMB8, PSMB9	3.14x10-02
Cellular response to reactive oxygen species(GO:0034614)	NQO1, FOS, HBB	3.21x10-02
G1 DNA damage checkpoint(GO:0044783)	PSMB10, PSMB8, PSMB9	3.21x10-02
Negative regulation of neuron apoptotic process(GO:0043524)	ITSN1, PPARGC1A, CLCF1	3.24x10-02
Receptor-mediated endocytosis(GO:0006898)	CD163, SFRP4, TFRC, TINAGL1	3.26x10-02
Alditol metabolic process(GO:0019400)	GPD2, DGAT2	3.26x10-02
Regulation of DNA damage response, signal transduction by p53 class mediator(GO:0043516)	ANKRD1, ZNF385A	3.26x10-02
Protein secretion(GO:0009306)	SNCG, CXCL10, ANKRD1, RSAD2	3.30x10-02
Skeletal muscle contraction(GO:0003009)	MYH8, DMD	3.33x10-02
Cellular response to ketone(GO:1901655)	MSTN, ADCY6	3.33x10-02
Response to activity(GO:0014823)	MSTN, PPARGC1A	3.33x10-02
Dopamine transport(GO:0015872)	SLC22A3, SNCG	3.33x10-02
Negative regulation of viral process(GO:0048525)	MX1, RSAD2, PTX3	3.37x10-02
Response to monoamine(GO:0071867)	PPARGC1A, ADCY6	3.41x10-02
Response to catecholamine(GO:0071869)	PPARGC1A, ADCY6	3.41x10-02
Isoprenoid metabolic process(GO:0006720)	RLBP1, LPL, DGAT2	3.43x10-02
Cellular response to hypoxia(GO:0071456)	FNDC1, PPARGC1A, ANKRD1	3.47x10-02
Muscle cell proliferation(GO:0033002)	PPARGC1A, IGFBP5, TRIB1	3.47x10-02
Negative regulation of JNK cascade(GO:0046329)	SFRP4, DUSP10	3.47x10-02
Positive regulation of axon extension(GO:0045773)	FN1, TNFRSF12A	3.47x10-02
Regulation of catecholamine secretion(GO:0050433)	SNCG, ADRA2C	3.47x10-02
Regulation of myoblast differentiation(GO:0045661)	CXCL10, CXCL9	3.47x10-02
DNA biosynthetic process(GO:0071897)	CTGF, ANKRD1, DUSP1	3.48x10-02
Cardiocyte differentiation(GO:0035051)	SOX6, ACTC1, COL14A1	3.48x10-02
Regulation of lipid biosynthetic process(GO:0046890)	C3, DKK3, FABP3	3.48x10-02
Syncytium formation by plasma membrane fusion(GO:0000768)	CXCL10, CXCL9	3.54x10-02
Regulation of multicellular organismal metabolic process(GO:0044246)	CTGF, ENG	3.54x10-02
Regulation of axonogenesis(GO:0050770)	FN1, THY1, TNFRSF12A	3.56x10-02
Cellular response to lipopolysaccharide(GO:0071222)	CXCL10, ANKRD1, TRIB1	3.56x10-02
Glycolytic process(GO:0006096)	PPARGC1A, ALDOC, LDHB	3.56x10-02
Cellular response to decreased oxygen levels(GO:0036294)	FNDC1, PPARGC1A, ANKRD1	3.59x10-02
Tissue remodeling(GO:0048771)	SFRP4, IGFBP5, TFRC	3.59x10-02
Detection of mechanical stimulus(GO:0050982)	CHRNA9, ATP2B2	3.71x10-02
Regulation of sodium ion transmembrane transporter activity(GO:2000649)	SLC9A3R1, DMD	3.81x10-02
Catecholamine secretion(GO:0050432)	SNCG, ADRA2C	3.81x10-02
Regulation of ubiquitin-protein transferase activity(GO:0051438)	PSMB10, PSMB8, PSMB9	3.85x10-02
Regulation of cardiac muscle contraction by regulation of the release of sequestered calcium ion(GO:0010881)	DMD, CASQ2	3.91x10-02
Negative regulation of ion transmembrane transporter activity(GO:0032413)	SLC9A3R1, CASQ2	4.00x10-02
Regulation of cellular carbohydrate catabolic process(GO:0043471)	PPP1R3B, PPARGC1A	4.00x10-02
Regulation of carbohydrate catabolic process(GO:0043470)	PPP1R3B, PPARGC1A	4.00x10-02
Cellular response to molecule of bacterial origin(GO:0071219)	CXCL10, ANKRD1, TRIB1	4.07x10-02
Photoreceptor cell development(GO:0042461)	THY1, HCN1	4.07x10-02
Syncytium formation(GO:0006949)	CXCL10, CXCL9	4.07x10-02
Inactivation of MAPK activity(GO:0000188)	DUSP1, DUSP10	4.07x10-02
Sarcomere organization(GO:0045214)	ANKRD1, CASQ2	4.07x10-02
Regulation of cardiac muscle contraction by calcium ion signaling(GO:0010882)	DMD, CASQ2	4.18x10-02
Regulation of ligase activity(GO:0051340)	PSMB10, PSMB8, PSMB9	4.29x10-02
Cellular response to oxygen levels(GO:0071453)	FNDC1, PPARGC1A, ANKRD1	4.43x10-02
Regulation of muscle cell differentiation(GO:0051147)	CXCL10, CXCL9, COL14A1	4.46x10-02
Branching morphogenesis of an epithelial tube(GO:0048754)	DDR1, ENG, PAK1	4.48x10-02
Musculoskeletal movement(GO:0050881)	MYH8, DMD	4.48x10-02
Multicellular organismal movement(GO:0050879)	MYH8, DMD	4.48x10-02
Negative regulation of stress-activated protein kinase signaling cascade(GO:0070303)	SFRP4, DUSP10	4.59x10-02
Negative regulation of stress-activated MAPK cascade(GO:0032873)	SFRP4, DUSP10	4.59x10-02
Cellular response to tumor necrosis factor(GO:0071356)	COL1A1, PPARGC1A, ANKRD1	4.59x10-02
Negative regulation of neuron death(GO:1901215)	ITSN1, PPARGC1A, CLCF1	4.67x10-02
Triglyceride metabolic process(GO:0006641)	C3, LPL, DGAT2	4.67x10-02
Cellular response to heat(GO:0034605)	CXCL10, ARPP21	4.77x10-02
Dopamine receptor signaling pathway(GO:0007212)	SLC9A3R1, ADCY6	4.77x10-02
Eye photoreceptor cell differentiation(GO:0001754)	THY1, HCN1	4.77x10-02
Regulation of adaptive immune response based on somatic recombination of immune receptors built from immunoglobulin superfamily domains(GO:0002822)	C3, CLCF1, RSAD2	4.78x10-02
Regulation of release of sequestered calcium ion into cytosol by sarcoplasmic reticulum(GO:0010880)	DMD, CASQ2	4.86x10-02
Positive regulation of epithelial cell differentiation(GO:0030858)	ADAMTS20, SFRP4	4.86x10-02
Retina morphogenesis in camera-type eye(GO:0060042)	THY1, HCN1	4.86x10-02
Regulation of cellular carbohydrate metabolic process(GO:0010675)	PPP1R3B, PPARGC1A, IGFBP5	4.93x10-02

## Sheet: ST6
Table S6. Complete list of networks, diseases and functions identified on DEGs between Tender and Tough groups by IPA software.
ID	Molecules in Network	Score	Focus Molecules	Diseases and Functions
1	ADCY6, ADRB, ANKRD1, CCL26, CLCF1, Collagen(s), CPT2, CXCL9, DUSP10, ENG, ERK1/2, IFN Beta, Ifnar, Ige, IL12 (family), Interferon alpha, ITSN1, JAK1/2, MTUS1, MX1, MX2, NABP1, Notch, NQO1, PI3K (family), PPP1R1B, PSMB10, PSMB8, PSMB9, RSAD2, SNCG, SRXN1, TAP1, TMEM140, TRIB1	41	24	Cancer, Hematological Disease, Infectious Diseases
2	Akt, Alp, Alpha catenin, ATP2B2, CCN2, CDK18, CEBPD, COL1A1, COL1A2, Collagen Alpha1, Collagen type I (complex), collagen type i (family), DDAH1, DDR1, F Actin, FN1, GPD2, GRB14, Growth hormone, HBB, IGFBP5, MSTN, PAK1, PFN2, Pka, PPP1R3B, PTX3, Rock, SLC9A3R1, SRC (family), TEAD, Tgf beta, UACA, VGLL4, YAP1	36	22	Endocrine System Disorders, Metabolic Disease, Organismal Injury and Abnormalities
3	26s Proteasome, ALAS2, ALDOC, ASIC1, ATF5, C4A/C4B, CD163, COL12A1, Cyclin A, CYCS, DKK3, ESRRG, estrogen receptor, FOXD1, GADD45B, Hdac, hemoglobin, Hsp27, Hsp70, Iga, Igm, IL12 (complex), Immunoglobulin, IRX3, LDHB, LDL, MAP2K1/2, MARCKS, MAX, NFkB (complex), PI3K (complex), RAB29, TFRC, TNFRSF12A, ZNF385A	32	20	Connective Tissue Disorders, Developmental Disorder, Immunological Disease
4	ABHD2, ADRA2C, ALDOC, ARPP19, CCAR1, CIT, CRABP2, DRD3, FGF5, GPX3, GRAMD1B, HOXC11, HTT, IL1RL1, KCNJ2, KRAS, LIF, MAPK1, MOAP1, MX2, NR3C1, NRN1, PAWR, PDE4B, PDX1, PSMB8, PSMB9, RASD2, RHOBTB1, SFRP4, SYNJ2, TAP1, TREM1, ZFAND2A, ZNF704	28	18	Endocrine System Disorders, Gastrointestinal Disease, Inflammatory Disease
5	ADCY1, AMPK, ANGPTL4, Ap1, Cdk, CG, CPLX1, Creb, CRHR2, CTSC, CXCL10, cytochrome C, cytokine, DUSP1, FABP3, FOS, Insulin, KRT80, LPL, MAF, Mapk, Mek, NRN1, P38 MAPK, PARP, PDGF BB, Pkc(s), PPARGC1A, PRKAA, RUNX1, SLC25A33, SOX6, TCR, Vegf, VLDL-cholesterol	26	17	Connective Tissue Development and Function, Lipid Metabolism, Tissue Morphology
6	ACTC1, AHSP, AQP4, ARPP21, BAZ1A, CCL4, CD3, CHRNA10, CHRNA9, CRABP2, DMD, ERK, FLNC, FSH, GK, Histone h3, Histone h4, HLF, IgG, Jnk, Lh, miR-130a-3p (and other miRNAs w/seed AGUGCAA), mir-672, MYH8, MYLK2, Nr1h, RNA polymerase II, SLC9A7, Smad2/3, Sos, THY1, TMEM184A, TRIB1, WFDC1, ZIC1	23	16	Cell Morphology, Cellular Assembly and Organization, Cellular Function and Maintenance
7	BTNL9, C1R, C1S, C4A/C4B, CLDN7, CSDE1, CXCL9, CYTOR, FCN2, FNDC1, GLS, HDL-cholesterol, HNRNPK, IFIT1, LBP, LCAT, LDLR, MBD5, MNT, MX1, MYC, NTPCR, NUDC, PNPT1, PSMB9, SLCO2A1, SNRPD3, STAT1, TAP1, TERT, TLE1, TRIB1, VCAN, VIPR1, ZBP1	23	16	Connective Tissue Disorders, Immunological Disease, Inflammatory Disease
8	ABLIM3, ASPH, CASQ2, CDO1, DGAT2, DHRS4, H1f1, HCN1, HLA-F, HNMT, IKZF1, KCNS3, MAP4K4, MOG, MYLK4, OTUD1, PLEKHB1, Proinsulin, RETREG1, RHOD, RLBP1, RXRA, RYR2, SELENOP, SERPINB8, SETD7, SMARCA4, SREBF1, TCF7L2, TGFB1, TMEM246, TNF, TRIM38, VIPR1, ZNF503	21	15	Cardiovascular System Development and Function, Cell Cycle, Gene Expression
9	ABHD4, ACCS, ADAMTS20, AHR, ASPN, ATOH8, BAG6, CAMK2N2, CCDC91, CDHR1, CENPJ, CEP135, CGREF1, COL14A1, DMRT1, EMILIN1, ESRRB, ESRRG, FABP3, FBLN2, GATM, HOXD1, KMT2D, LBR, mir-373, mir-515, P4HA1, PCDH7, PCM1, PDIA5, SLC6A6, TGFBR2, TINAGL1, TP53, Tpm4	18	13	Cell Cycle, Cellular Assembly and Organization, Cellular Movement
10	ACOT2, AQP4, C1QA, CAMK2N2, CCND1, CYP2B6, ETFB, F11, FEM1A, FOXO3, GABARAPL1, GADD45B, HOXC5, HPX, IFNAR2, IgG1, IL6, INSR, LAIR1, LILRB4, MED12L, mir-127, NAMPT, NQO2, PSMB9, REL, RNASE2, RSPO3, SERPINA7, SHH, SLC22A3, SLC25A13, SLC39A14, ST8SIA2, VPS13D	18	13	Hematological System Development and Function, Inflammatory Response, Tissue Morphology
11	FAM214B, ZFP36	2	1	Cell Cycle, Cellular Assembly and Organization, Nutritional Disease
12	ANGPTL1, CLEC1B	2	1	Cellular Movement, Hematological System Development and Function, Immune Cell Trafficking

## Sheet: ST7
Table S7. Ingenuity Pathway Analysis (IPA). List of significant pathways (p-value < 0.05) identified in the set of DEGs according to Tender and Tough groups
Canonical Pathways	p-value	Ratio	z-Score	Molecules
Pathogenesis of Multiple Sclerosis	3.63078e-05	0.333		CCL4,CXCL10,CXCL9
Hepatic Fibrosis / Hepatic Stellate Cell Activation	0.0001	0.043		CCN2,COL12A1,COL1A1,COL1A2,CXCL9,FN1,IGFBP5,MYH8
CXCR4 Signaling	0.000323594	0.0419	0	ADCY1,ADCY6,FOS,PAK1,RASD2,RHOBTB1,RHOD
Hepatic Fibrosis Signaling Pathway	0.000588844	0.0272	1.265	CCN2,COL1A1,COL1A2,FOS,MYLK2,RASD2,RHOBTB1,RHOD,TFRC,YAP1
Agranulocyte Adhesion and Diapedesis	0.00074131	0.0365		ACTC1,CCL26,CCL4,CXCL10,CXCL9,FN1,MYH8
RAR Activation	0.000758578	0.0363		ADCY1,ADCY6,CRABP2,DHRS4,DUSP1,FOS,PPARGC1A
Regulation of Actin-based Motility by Rho	0.000812831	0.0532	0	ACTC1,PAK1,PFN2,RHOBTB1,RHOD
Molecular Mechanisms of Cancer	0.000933254	0.0256		ADCY1,ADCY6,CDK18,CYCS,FOS,MAX,PAK1,RASD2,RHOBTB1,RHOD
Integrin Signaling	0.00134896	0.0329	0.447	ACTC1,MYLK2,PAK1,PFN2,RASD2,RHOBTB1,RHOD
Actin Cytoskeleton Signaling	0.00154882	0.0321	1.342	ACTC1,FN1,MYH8,MYLK2,PAK1,PFN2,RASD2
Renin-Angiotensin Signaling	0.00223872	0.0424		ADCY1,ADCY6,FOS,PAK1,RASD2
Interferon Signaling	0.00263027	0.0833		MX1,PSMB8,TAP1
Acute Phase Response Signaling	0.00269153	0.0335		C1S,C4A/C4B,CRABP2,FN1,FOS,RASD2
Angiopoietin Signaling	0.00269153	0.0533		ANGPTL1,GRB14,PAK1,RASD2
Synaptogenesis Signaling Pathway	0.00295121	0.0256	-0.378	ADCY1,ADCY6,CPLX1,ITSN1,MARCKS,PAK1,RASD2,SNCG
Antigen Presentation Pathway	0.00338844	0.0769		PSMB8,PSMB9,TAP1
PPARÎ±/RXRÎ± Activation	0.00363078	0.0316	-1.342	ADCY1,ADCY6,GPD2,LPL,PPARGC1A,RASD2
ILK Signaling	0.00363078	0.0316	1.342	ACTC1,FN1,FOS,MYH8,RHOBTB1,RHOD
Adrenomedullin signaling pathway	0.0042658	0.0305	0	ADCY1,ADCY6,FOS,MAX,MYLK2,RASD2
TNFR1 Signaling	0.00676083	0.06		CYCS,FOS,PAK1
IGF-1 Signaling	0.00870964	0.0385		CCN2,FOS,IGFBP5,RASD2
Tec Kinase Signaling	0.00891251	0.0305	1	ACTC1,FOS,PAK1,RHOBTB1,RHOD
HMGB1 Signaling	0.00912011	0.0303		CLCF1,FOS,RASD2,RHOBTB1,RHOD
Virus Entry via Endocytic Pathways	0.00954993	0.0374		ACTC1,ITSN1,RASD2,TFRC
CDK5 Signaling	0.00977237	0.037		ADCY1,ADCY6,PPP1R1B,RASD2
Germ Cell-Sertoli Cell Junction Signaling	0.0107152	0.0292		ACTC1,PAK1,RASD2,RHOBTB1,RHOD
Cardiac Hypertrophy Signaling	0.0109648	0.025	-1	ADCY1,ADCY6,ADRA2C,RASD2,RHOBTB1,RHOD
GNRH Signaling	0.0112202	0.0289	1	ADCY1,ADCY6,FOS,PAK1,RASD2
Semaphorin Signaling in Neurons	0.0112202	0.05		PAK1,RHOBTB1,RHOD
Signaling by Rho Family GTPases	0.011749	0.0246	0.447	ACTC1,CIT,FOS,PAK1,RHOBTB1,RHOD
Apelin Endothelial Signaling Pathway	0.0120226	0.0348		ADCY1,ADCY6,FOS,RASD2
Granulocyte Adhesion and Diapedesis	0.0125893	0.0279		CCL26,CCL4,CXCL10,CXCL9,THY1
Sphingosine-1-phosphate Signaling	0.0128825	0.0342		ADCY1,ADCY6,RHOBTB1,RHOD
Cholecystokinin/Gastrin-mediated Signaling	0.0134896	0.0336		FOS,RASD2,RHOBTB1,RHOD
Colorectal Cancer Metastasis Signaling	0.0138038	0.0237	0	ADCY1,ADCY6,FOS,RASD2,RHOBTB1,RHOD
Phospholipase C Signaling	0.0147911	0.0233		ADCY1,ADCY6,MARCKS,RASD2,RHOBTB1,RHOD
RhoA Signaling	0.0151356	0.0325	-1	ACTC1,CIT,MYLK2,PFN2
Taurine Biosynthesis	0.0151356	0.5		CDO1
NRF2-mediated Oxidative Stress Response	0.0158489	0.0265		ACTC1,FOS,MAF,NQO1,RASD2
IL-17A Signaling in Gastric Cells	0.0158489	0.08		CXCL10,FOS
GÎ±i Signaling	0.0158489	0.032		ADCY1,ADCY6,ADRA2C,RASD2
Phagosome Formation	0.0158489	0.032		FN1,MARCKS,RHOBTB1,RHOD
Atherosclerosis Signaling	0.0165959	0.0317		COL1A1,COL1A2,LPL,TNFRSF12A
P2Y Purigenic Receptor Signaling Pathway	0.0169824	0.0315		ADCY1,ADCY6,FOS,RASD2
Apelin Liver Signaling Pathway	0.0169824	0.0769		COL1A1,COL1A2
White Adipose Tissue Browning Pathway	0.0177828	0.031	-1	ADCY1,ADCY6,LDHB,PPARGC1A
Actin Nucleation by ARP-WASP Complex	0.018197	0.0417		RASD2,RHOBTB1,RHOD
Cellular Effects of Sildenafil (Viagra)	0.0186209	0.0305		ACTC1,ADCY1,ADCY6,MYH8
Glioma Invasiveness Signaling	0.0194984	0.0405		RASD2,RHOBTB1,RHOD
Dopamine Receptor Signaling	0.0218776	0.039		ADCY1,ADCY6,PPP1R1B
Iron homeostasis signaling pathway	0.0218776	0.0292		ALAS2,CD163,HBB,TFRC
Calcium Signaling	0.0218776	0.0243		ACTC1,ATP2B2,CASQ2,CHRNA9,MYH8
Agrin Interactions at Neuromuscular Junction	0.0223872	0.0385		ACTC1,PAK1,RASD2
Thrombin Signaling	0.0229087	0.024		ADCY1,ADCY6,RASD2,RHOBTB1,RHOD
Glycerol-3-phosphate Shuttle	0.0229087	0.333		GPD2
IL-3 Signaling	0.0234423	0.038		FOS,PAK1,RASD2
Renal Cell Carcinoma Signaling	0.0239883	0.0375		FOS,PAK1,RASD2
Chemokine Signaling	0.0239883	0.0375		CCL4,FOS,RASD2
LPS-stimulated MAPK Signaling	0.025704	0.0366		FOS,PAK1,RASD2
Apelin Adipocyte Signaling Pathway	0.025704	0.0366		ADCY1,ADCY6,PPARGC1A
Corticotropin Releasing Hormone Signaling	0.025704	0.0276	0	ADCY1,ADCY6,CRHR2,FOS
PDGF Signaling	0.0288403	0.0349		FOS,RASD2,SYNJ2
TWEAK Signaling	0.0295121	0.0571		CYCS,TNFRSF12A
IL-17A Signaling in Fibroblasts	0.0295121	0.0571		CEBPD,FOS
L-cysteine Degradation I	0.0301995	0.25		CDO1
Ceramide Signaling	0.030903	0.0341		CYCS,FOS,RASD2
3-phosphoinositide Degradation	0.0316228	0.026	0	DUSP1,DUSP10,PPP1R1B,SYNJ2
Complement System	0.0331131	0.0541		C1S,C4A/C4B
IL-1 Signaling	0.0331131	0.033		ADCY1,ADCY6,FOS
Role of Macrophages, Fibroblasts and Endothelial Cells in Rheumatoid Arthritis	0.0338844	0.0192		CEBPD,DKK3,FN1,FOS,RASD2,SFRP4
eNOS Signaling	0.0346737	0.0252		ADCY1,ADCY6,AQP4,CHRNA9
Melanocyte Development and Pigmentation Signaling	0.0363078	0.0319		ADCY1,ADCY6,RASD2
ErbB Signaling	0.0363078	0.0319		FOS,PAK1,RASD2
Î±-Adrenergic Signaling	0.0371535	0.0316		ADCY1,ADCY6,RASD2
FAK Signaling	0.0371535	0.0316		ACTC1,PAK1,RASD2
Tetrapyrrole Biosynthesis II	0.0380189	0.2		ALAS2
UVA-Induced MAPK Signaling	0.0398107	0.0306		CYCS,FOS,RASD2
Intrinsic Prothrombin Activation Pathway	0.0416869	0.0476		COL1A1,COL1A2
Role of IL-17F in Allergic Inflammatory Airway Diseases	0.0416869	0.0476		CCL4,CXCL10
Role of Hypercytokinemia/hyperchemokinemia in the Pathogenesis of Influenza	0.0436516	0.0465		CCL4,CXCL10
Serotonin Receptor Signaling	0.0436516	0.0465		ADCY1,ADCY6
Wnt/Î²-catenin Signaling	0.0446684	0.0231		DKK3,SFRP4,SOX6,TLE1
Pyruvate Fermentation to Lactate	0.0457088	0.167		LDHB
Glycerol Degradation I	0.0457088	0.167		GPD2
Sumoylation Pathway	0.0457088	0.0291		FOS,RHOBTB1,RHOD
PPAR Signaling	0.0467735	0.0288		FOS,PPARGC1A,RASD2

## Sheet: ST8
Table S8. Ingenuity Pathway Analysis (IPA). List of upstream regulators identified in the set of DEGs according to Tender and Tough group (p-value < 0.05). PAS: Predicted activation ratio
Upstream Regulator	Expr Log Ratio	Molecule Type	PAS	z-score	p-value of overlap	Target Molecules in Dataset
TNF		cytokine		-0.622	5.21e-08	C4A/C4B,CCL4,CD163,CDO1,CEBPD,COL1A2,CTSC,CXCL10,CXCL9,DUSP1
IGF1		growth factor	Activated	2.947	7.29e-08	CCL4,CEBPD,COL1A1,DUSP1,FN1,FOS,IGFBP5,LPL,MYH8,PSMB8
TAZ		enzyme		-0.068	9.95e-08	ALDOC,ANKRD1,CCN2,COL1A1,DUSP1,PPP1R3B,PTX3
IFNG		cytokine		-1.975	1.04e-07	C4A/C4B,CCL4,CCN2,CD163,CEBPD,COL1A1,COL1A2,CXCL10,CXCL9,DUSP1
STAT3		transcription regulator		1.27	2.35e-07	ALAS2,ANGPTL4,CCL4,CCN2,COL1A1,CXCL10,CXCL9,FN1,FOS,IGFBP5
STAT1		transcription regulator		-1.881	4.43e-07	ALAS2,BTNL9,C1S,C4A/C4B,CCL4,CXCL10,CXCL9,MX1,PSMB10,PSMB8
IL27		cytokine		-0.579	4.59e-07	CCL4,CD163,CXCL10,CXCL9,FOS,MAF,MX1,TAP1
MAPK1		kinase		1.236	7.16e-07	C1S,CCL4,CRABP2,DUSP1,FN1,FOS,GRAMD1B,HBB,MX2,NRN1
FZD8		G-protein coupled receptor		1.991	8.53e-07	CCN2,COL1A1,FN1,IGFBP5
KLF15		transcription regulator		-0.801	9.41e-07	CCN2,CPT2,DGAT2,ESRRG,FABP3,PPARGC1A
COL4A3		other			1e-06	CCN2,COL1A1,COL1A2,DDR1,FN1
ADRB		group		-0.426	1.12e-06	ANGPTL4,ANKRD1,ATF5,CXCL10,FOS,NQO1,PPARGC1A,RSAD2,SRXN1
PRL		cytokine		0.755	1.43e-06	CEBPD,COL1A1,COL1A2,CXCL10,CXCL9,FN1,FOS,IGFBP5,MX2,RSAD2
ADRA1B		G-protein coupled receptor			1.45e-06	CEBPD,DDAH1,DUSP1,FN1,FOS,PAK1
DMD	1.182	other			1.57e-06	ANKRD1,AQP4,ARPP21,COL1A2,DMD,MSTN,MYH8,MYLK2,PPARGC1A,SLC9A7
SMAD3		transcription regulator		1.514	1.58e-06	ANKRD1,CCL4,CCN2,COL1A1,COL1A2,CXCL10,FN1,FOS,PPARGC1A,PTX3
MYC		transcription regulator		-0.656	1.85e-06	COL14A1,COL1A1,COL1A2,CRABP2,CXCL9,DUSP1,FN1,GADD45B,IRX3,LDHB
ADRA1D		G-protein coupled receptor			1.9e-06	CEBPD,DDAH1,DUSP1,FN1,FOS,PAK1
VGLL3		other	Activated	2	1.99e-06	COL12A1,COL1A1,COL1A2,GADD45B
SMARCA4		transcription regulator		-0.308	2.02e-06	ABHD2,ABLIM3,CCN2,CLCF1,COL1A1,FN1,FOS,GADD45B,HBB,HCN1
ADRA1A		G-protein coupled receptor			2.45e-06	CEBPD,DDAH1,DUSP1,FN1,FOS,PAK1
RELA		transcription regulator		-0.96	2.46e-06	ANKRD1,COL1A1,CXCL10,CXCL9,CYP2B6,DUSP1,FN1,FOS,PSMB10,PSMB9
PPARD		ligand-dependent nuclear receptor		-0.529	3.19e-06	ANGPTL4,CPT2,CYP2B6,FABP3,GPD2,LDHB,LPL,PPARGC1A,SLC22A3,TNFRSF12A
SP1		transcription regulator		-0.128	4.58e-06	ABHD2,ALAS2,CEBPD,COL1A1,COL1A2,CPLX1,CXCL10,CYP2B6,ENG,FN1
TGFB1		growth factor		1.014	4.97e-06	ANGPTL4,ANKRD1,CCL4,CCN2,CD163,COL12A1,COL1A1,COL1A2,CXCL10,ENG
WWTR1		transcription regulator		0.025	6.62e-06	CCN2,COL1A1,FN1,THY1,YAP1
PPARGC1A	-0.977	transcription regulator		-1.019	6.69e-06	CEBPD,COL1A2,CPLX1,CTSC,CXCL10,CYCS,FABP3,LDHB,LPL,PPARGC1A
MEF2D		transcription regulator		1.406	6.82e-06	CCN2,COL1A2,FN1,FOS,NQO1,SRXN1
HTT		transcription regulator			8.34e-06	ALDOC,ARPP21,ATP2B2,CCN2,CIT,CYCS,DKK3,FOS,IGFBP5,LDHB
NR3C1		ligand-dependent nuclear receptor		0.471	1.15e-05	ABHD2,ANGPTL4,CCL4,CLCF1,CRABP2,CXCL10,DGAT2,DUSP1,FN1,FOS
Growth hormone		group		-1.13	1.19e-05	ANGPTL4,COL1A1,DDR1,FN1,FOS,HBB,IGFBP5,LPL,MSTN
INS		other		0.83	1.34e-05	CCN2,CRABP2,DUSP1,FOS,GABARAPL1,IGFBP5,LPL,PPARGC1A
TGFBR1		kinase		1.709	1.34e-05	CCN2,COL1A1,COL1A2,FN1,PTX3,RUNX1
P38 MAPK		group		-0.604	1.56e-05	CCL26,CCN2,CXCL10,CXCL9,DUSP1,FN1,FOS,PPARGC1A,RUNX1,TRIB1
IREB2		translation regulator			1.8e-05	ALAS2,PFN2,TFRC
TCR		complex		1.98	2.13e-05	CXCL10,CXCL9,FOS,GADD45B,LDHB,MAF,MX1,MX2,RSAD2,RUNX1
Rock		group			2.27e-05	CCN2,COL1A1,DMD,FN1
IFNL1		cytokine		-0.366	2.45e-05	CXCL10,CXCL9,MX1,PSMB9,RSAD2,TMEM140
IRF2		transcription regulator		-1	2.74e-05	C1S,CXCL10,PSMB10,PSMB8,PSMB9,SRXN1,TAP1
ZNF106		other		1.342	2.82e-05	ACTC1,ALAS2,C4A/C4B,CXCL10,TNFRSF12A
PTGER1		G-protein coupled receptor			2.87e-05	ANGPTL4,FN1,FOS
CCR2		G-protein coupled receptor		1.387	2.91e-05	CCL4,CD163,COL12A1,COL14A1,COL1A1,COL1A2,CXCL10
APP		other			3.18e-05	ALDOC,C1S,C4A/C4B,CCL4,CCN2,CPLX1,CYCS,DDAH1,FABP3,FOS
SEMA7A		transmembrane receptor	Activated	2	3.31e-05	CCN2,COL1A1,COL1A2,FN1
IRF1		transcription regulator		-0.067	3.47e-05	CXCL10,MX1,PSMB10,PSMB8,PSMB9,RSAD2,TAP1
NRAS		enzyme		1.026	3.68e-05	ANKRD1,CRABP2,IRX3,NQO1,PSMB8,PTX3,TAP1
AHR		ligand-dependent nuclear receptor		-1.597	3.75e-05	ATOH8,COL12A1,COL14A1,COL1A1,COL1A2,CXCL10,CYP2B6,ESRRG,FN1,FOS
Pka		complex		-0.277	3.9e-05	CCN2,CXCL10,DUSP1,FOS,PPP1R1B,RUNX1
TBX5		transcription regulator		-1.172	3.9e-05	ACTC1,ANKRD1,CASQ2,COL1A1,COL1A2
PTGS2		enzyme		-1.15	4.24e-05	CCL4,CD163,CXCL10,DUSP1,FOS,LPL,PAK1,TNFRSF12A
PTH		other	Activated	2.197	4.51e-05	COL1A1,COL1A2,DUSP1,FOS,IGFBP5,SFRP4
ERK1/2		group		0.968	4.77e-05	CCL26,CCL4,CCN2,FN1,FOS,PSMB10,PSMB8,PSMB9,TAP1
ESRRA		ligand-dependent nuclear receptor		-1.555	5.08e-05	ALDOC,COL1A1,CYCS,FABP3,LDHB,LPL,PPARGC1A,PPP1R1B
Tgf beta		group			5.28e-05	CCL4,COL1A1,COL1A2,CXCL10,FN1
IL6		cytokine		0.02	5.45e-05	CCL4,CD163,CEBPD,CXCL10,FN1,FOS,GADD45B,IGFBP5,MAF,PSMB8
CALR		transcription regulator		1.99	5.49e-05	CASQ2,COL1A1,COL1A2,FN1
DDIT3		transcription regulator		1.103	5.82e-05	ANKRD1,ATF5,CEBPD,FN1,PPARGC1A
PI3K (complex)		complex		0.891	6.05e-05	CCL4,COL1A1,CXCL10,DUSP1,FOS,NQO1,PPP1R1B,SNCG
hemoglobin		complex			6.08e-05	CD163,NQO1,TFRC
Interferon alpha		group		-1.246	6.31e-05	CXCL10,CXCL9,FOS,MX1,MX2,NABP1,PSMB9,RSAD2,TAP1,TMEM140
FOXO3		transcription regulator		0.394	6.31e-05	AQP4,CCN2,CXCL10,FN1,FOS,GABARAPL1,GADD45B,PPARGC1A
TGFBR2		kinase		-0.73	6.31e-05	ANGPTL4,CCN2,CDHR1,COL1A1,COL1A2,FN1,GADD45B,TNFRSF12A
UBE2I		enzyme		1	6.4e-05	CEBPD,CXCL10,PPARGC1A,TAP1
MSK1/2		group			6.57e-05	DUSP1,FOS
SUCO		other			6.57e-05	COL1A1,COL1A2
mir-196		microRNA			6.57e-05	COL1A1,FOS
ERBB2		kinase		0.277	6.65e-05	ANGPTL4,CCL4,CCN2,COL1A1,CPT2,CXCL10,ETFB,FN1,FOS,GPD2
RXRA		ligand-dependent nuclear receptor		-1.473	6.87e-05	CDO1,CEBPD,CRABP2,CXCL10,CYP2B6,ENG,LPL,RLBP1
TLR3		transmembrane receptor		0.077	6.89e-05	CCL4,CXCL10,DUSP1,FOS,GADD45B,MX1,MX2,PTX3,RSAD2
IL13		cytokine		-0.166	7.15e-05	CCL26,CCL4,CCN2,CD163,COL1A2,CTSC,DUSP10,MAF,PPARGC1A,TFRC
PRKCA		kinase		0	8.27e-05	COL1A1,CXCL10,FN1,NQO1,RSAD2,RUNX1
IgG		complex		0.788	8.8e-05	CCL4,CEBPD,CRABP2,CTSC,CXCL10,DUSP1,FN1,MAF
NCOA2		transcription regulator		1.769	9.97e-05	ALAS2,CCL4,CXCL10,GPD2,LPL,PPP1R3B
SNAI1		transcription regulator		1.491	0.000108	ANKRD1,CCN2,COL1A1,COL1A2,PTX3
ABCB4		transporter		-1.029	0.000112	CCN2,COL1A1,COL1A2,CXCL10
CEBPA		transcription regulator		0.053	0.000114	CCL4,CEBPD,CRABP2,CYCS,CYP2B6,DGAT2,FOS,PFN2,PPARGC1A,PTX3
NFKB1		transcription regulator		-1.969	0.000125	ANKRD1,CCL4,CCN2,COL1A1,CXCL10,CXCL9,DUSP1,PTX3
CG		complex		0.035	0.000137	CEBPD,CXCL10,DMD,DUSP1,FOS,MAF,PTX3,RUNX1,SFRP4,SRXN1
CRTC1		transcription regulator			0.000142	CYCS,NQO1,PPARGC1A
TLR7		transmembrane receptor		-0.478	0.000151	ACTC1,CCL4,CXCL10,CXCL9,MX1,MX2,PTX3,RSAD2
Ptprd		phosphatase			0.00018	CEBPD,IGFBP5,PSMB9
Ap1		complex			0.000187	CCN2,FN1,LPL,NQO1,SNCG
BSCL2		other			0.000187	ANKRD1,IGFBP5,LPL,PSMB9,RSAD2
FAS		transmembrane receptor		-1.83	0.000187	CCN2,CEBPD,COL1A1,COL1A2,CXCL10,CXCL9
AMOT		other			0.000196	ANKRD1,CCN2
AMOTL2		other			0.000196	ANKRD1,CCN2
AMOTL1		other			0.000196	ANKRD1,CCN2
TSIX		other			0.000196	COL1A1,COL1A2
SLC3A2		transporter			0.000196	ANKRD1,CCN2
IRS2		enzyme		1.177	0.000226	FOS,LPL,MX1,PPARGC1A
KRAS		enzyme		-0.788	0.000228	ALDOC,COL1A1,DDAH1,MX2,NQO1,NRN1,PAK1,TAP1,THY1,ZFAND2A
ERK		group		0.973	0.000231	CCL4,CCN2,COL1A1,CXCL10,DUSP1,FN1,FOS
TP53		transcription regulator		1.209	0.000243	ABHD4,ANKRD1,CCN2,COL14A1,COL1A1,COL1A2,CPT2,CXCL10,DDR1,DKK3
NFkB (complex)		complex		-1.609	0.000267	CCL4,CCN2,CEBPD,CXCL10,CXCL9,FN1,MSTN,PSMB9,RSAD2,TAP1
GLIS2		transcription regulator			0.000274	CCN2,COL1A1,CXCL10
DSP		other			0.000274	COL1A1,COL1A2,LPL
CTNNB1		transcription regulator		1.987	0.000286	ACTC1,AQP4,CCN2,COL1A1,CPT2,CRABP2,DGAT2,FN1,GADD45B,IGFBP5
TRAF3IP2		other		-0.152	0.000302	CCN2,CEBPD,COL1A1,CXCL10,TNFRSF12A
IGF1R		transmembrane receptor		0.664	0.000304	ANKRD1,AQP4,COL1A1,CPT2,CYCS,FOS,IGFBP5,LPL,SNCG
KCNK9		ion channel		0	0.000307	DKK3,GADD45B,HCN1,SNCG
FOXO1		transcription regulator		0.797	0.000317	ANGPTL4,CCN2,CXCL10,FOS,GABARAPL1,GADD45B,GPD2,LPL,PPARGC1A,PSMB8
C3AR1		G-protein coupled receptor		0	0.000338	CCL4,COL1A1,COL1A2,CXCL10
TLR9		transmembrane receptor		0.732	0.000342	CCL4,CXCL10,CXCL9,DUSP1,GADD45B,MX1,MX2,RSAD2
let-7		microRNA		-1	0.000342	CEBPD,COL1A1,COL1A2,FN1,SLC25A13,TRIB1
MYOCD		transcription regulator		-1.069	0.000343	ACTC1,CASQ2,COL1A1,COL1A2,FN1
ITGB2		transmembrane receptor		-0.152	0.000371	CCL4,CXCL10,FN1,GADD45B
YAP1	0.68	transcription regulator		0.038	0.000376	ANKRD1,CCN2,CPT2,DDAH1,LPL,PPP1R3B
LDLR		transporter			0.000376	CCL4,CTSC,DUSP1,LPL,PPARGC1A,PSMB9,TAP1,TRIB1
ENTPD5		enzyme			0.00039	COL1A1,COL1A2
MKX		transcription regulator			0.00039	COL1A1,COL1A2
GNAZ		enzyme			0.00039	CCL4,CXCL10
WNT5B		other			0.00039	COL1A1,FN1
P2RY1		G-protein coupled receptor			0.00039	FN1,FOS
RYK		kinase			0.00039	COL1A1,FN1
VGLL4	1.143	other			0.00039	CCN2,YAP1
VEGFA		growth factor		-0.463	0.000393	COL1A1,CXCL10,FN1,FOS,PPARGC1A,RUNX1
TP73		transcription regulator		0.052	0.000394	ALAS2,ANGPTL4,COL1A1,CXCL10,ENG,FN1,IGFBP5,RUNX1,THY1,TNFRSF12A
RAC1		enzyme		1	0.000407	COL1A2,DUSP1,FN1,PAK1
LIPE		enzyme			0.000412	ANKRD1,AQP4,CDO1,COL1A1,COL1A2,FOS
RETNLB		other		1.342	0.000413	CCN2,COL1A1,COL1A2,FN1,TINAGL1
Alpha catenin		group		0.73	0.000431	COL1A1,COL1A2,CXCL10,ENG,PTX3,TNFRSF12A
HAND2		transcription regulator		-0.849	0.000444	ACTC1,CASQ2,COL1A1,COL1A2
FLI1		transcription regulator		-1.686	0.000444	CCN2,COL1A1,COL1A2,CXCL10
IFNLR1		transmembrane receptor			0.000444	CCL4,CXCL10,MX1,RSAD2
CD40LG		cytokine			0.00045	ATF5,CCL4,CXCL10,MARCKS,PSMB10,TFRC
mir-101		microRNA			0.000465	COL1A1,DUSP1,RUNX1
CLDN7		other		0.896	0.000471	C1S,CCN2,MX1,NTPCR,SLCO2A1,TINAGL1
KLF11		transcription regulator	Inhibited	-2.236	0.000492	CCN2,COL1A2,CPT2,ENG,FABP3,PPARGC1A
PTK2		kinase			0.000528	COL1A1,COL1A2,FN1,FOS
SRC		kinase		0.152	0.000528	COL1A2,CXCL10,DUSP1,FOS
IRS1		enzyme		0.175	0.000536	ACTC1,CEBPD,CRABP2,FOS,LPL,PPARGC1A
PRKG1		kinase			0.000544	CCN2,COL1A1,FN1
THBS1		other			0.000544	COL1A1,COL1A2,FN1
PTPN3		phosphatase			0.000544	ANGPTL4,COL1A1,FN1
AGT		growth factor			0.000573	CCL4,CCN2,COL1A1,FOS
IL15		cytokine		-1.746	0.000585	ALDOC,CCL4,GPD2,PSMB10,PSMB8,PSMB9,TFRC
IL4		cytokine	Inhibited	-2.331	0.000593	ALDOC,CCL26,CCL4,CD163,CXCL10,FOS,LPL,NABP1,PPARGC1A,TFRC
ATM		kinase			0.000621	CCN2,DUSP1,FN1,GADD45B
ATF2		transcription regulator		1.982	0.000621	DUSP1,DUSP10,FN1,PPARGC1A
RNASE1		enzyme			0.000631	CCL4,CXCL10,CXCL9
MAP2K6		kinase			0.000631	CXCL10,CXCL9,PPARGC1A
YOD1		enzyme			0.000647	ANKRD1,CCN2
GLS		enzyme			0.000647	COL1A1,FN1
ANG		enzyme			0.000647	CXCL10,CXCL9
MMP13		peptidase			0.000647	CCL4,COL1A1
ACO1		enzyme			0.000647	PFN2,TFRC
SQSTM1		transcription regulator		1.927	0.000672	CXCL10,CYP2B6,NQO1,RSAD2
ATF4		transcription regulator		-0.391	0.000716	ANKRD1,ATF5,FN1,IGFBP5,PTX3,TNFRSF12A
GPER1		G-protein coupled receptor		1.212	0.000726	CCN2,CEBPD,DUSP1,FOS
FST		other		-0.475	0.000726	CYCS,FABP3,PPARGC1A,ZIC1
CEBPB		transcription regulator		-1.688	0.000751	CCL4,CDO1,CEBPD,COL1A1,CTSC,DGAT2,FOS,HBB,PPARGC1A
IKBKB		kinase		-1.386	0.000757	ANKRD1,CCL4,CCN2,CEBPD,CXCL10,FOS,PTX3,UACA
SBDS		other			0.000762	CCN2,COL14A1,CPLX1,FOS,GADD45B
TNFRSF1A		transmembrane receptor		0.896	0.000806	CCL4,CCN2,CXCL10,NQO1,SOX6,TFRC
Mek		group		-1.387	0.000813	CXCL10,CXCL9,DDR1,MAF,PPARGC1A,RUNX1,SNCG
SMAD1		transcription regulator			0.00083	CCN2,COL1A1,COL1A2
PRKAA1		kinase		-1.706	0.000904	CYP2B6,DDAH1,FN1,PPARGC1A,PSMB8,YAP1
Ifnar		group		-1.411	0.000932	CXCL10,PSMB8,PSMB9,RSAD2,TAP1
IFNAR2		transmembrane receptor			0.000943	PSMB10,PSMB8,PSMB9
TRPV4		ion channel			0.000943	CXCL10,FOS,PPARGC1A
KDM1A		enzyme		0.447	0.00095	COL1A1,COL1A2,CXCL10,CXCL9,HBB,SFRP4,SLC22A3
GPAT3		enzyme			0.000965	DGAT2,LPL
RDH8		enzyme			0.000965	CCL4,CXCL10
mir-320		microRNA			0.000965	AQP4,TFRC
SF1		transcription regulator			0.000965	COL1A1,FN1
GATA4		transcription regulator		-0.391	0.000975	ACTC1,CASQ2,CCN2,COL1A1,COL1A2,CRABP2
SCD		enzyme		1.967	0.00104	ANGPTL4,CXCL10,LPL,PPARGC1A
Jnk		group		0.743	0.00105	CCL4,CCN2,COL1A1,DUSP1,FOS,TNFRSF12A
GHRL		growth factor			0.00106	FOS,LPL,PPARGC1A
NFE2L2		transcription regulator		0.399	0.00107	ALAS2,CCN2,COL1A1,CXCL10,FN1,LPL,NQO1,PFN2,PPARGC1A,SRXN1
AKT1		kinase			0.00108	CXCL10,FN1,IGFBP5,NQO1,PPP1R1B
SPI1		transcription regulator		0	0.0011	CCL4,CXCL10,MX1,PSMB10,PSMB8,PSMB9,RSAD2
PRKAG3		other			0.00111	ANKRD1,IGFBP5,PPARGC1A,RASD2
SOCS3		phosphatase		-0.083	0.00111	CXCL10,FOS,MX1,PPARGC1A
Histone h3		group			0.00112	AHSP,COL1A2,CXCL10,DUSP10,FOS,MTUS1,MX1,PPARGC1A,RSAD2,TRIB1
IL17A		cytokine		-1.718	0.00113	CCN2,CD163,CEBPD,COL1A1,CXCL10,LPL
HRAS		enzyme		0	0.00117	ANKRD1,CCN2,CEBPD,CRABP2,CXCL10,IRX3
YBX1		transcription regulator			0.00119	CCL26,COL1A2,FOS,HBB
TLR4		transmembrane receptor		-0.379	0.00124	CCL4,CD163,CEBPD,CXCL10,MX1,PAK1,PTX3,RSAD2,RUNX1
BMP7		growth factor		-1.571	0.00127	COL1A2,FN1,IGFBP5,PPARGC1A
TRIM24		transcription regulator	Activated	2.236	0.0013	CXCL10,PSMB10,PSMB8,PSMB9,TAP1
PRMT5		enzyme			0.00134	CXCL10,CYCS,PPARGC1A
CCNC		other			0.00134	CPT2,LPL,PPARGC1A
IGF2BP1		translation regulator			0.00134	COL14A1,COL1A1,COL1A2
TEAD		group			0.00134	CCN2,FN1
TMPO		other			0.00134	COL12A1,COL1A1
C9		other			0.00134	COL1A1,FN1
BTK		kinase		0.447	0.00135	CCL4,CXCL10,CXCL9,MX1,MX2
PKD1		ion channel		0.218	0.00139	ADCY6,CCN2,CLCF1,COL12A1,SOX6,SYNJ2,YAP1
EPAS1		transcription regulator			0.00139	ALDOC,ANGPTL4,CCN2,DGAT2,FOS,LPL
HIF1A		transcription regulator		0.29	0.00141	ALDOC,ANGPTL4,CCN2,ESRRG,FN1,FOS,GADD45B,IGFBP5,TFRC
INSR		kinase		-0.52	0.00143	ANKRD1,CCL4,CCN2,CPT2,CYCS,DUSP1,ETFB,FOS,PPARGC1A,ST8SIA2
NR1H3		ligand-dependent nuclear receptor		0.469	0.00143	CCL4,CTSC,CXCL10,LPL,PPARGC1A,TAP1,TRIB1
RNASE2		enzyme			0.00149	CCL4,CXCL10,CXCL9
CRTC2		other			0.00149	CYCS,ESRRG,PPARGC1A
SOST		other			0.00149	CCL4,LPL,PPARGC1A
POU4F1		transcription regulator		-1.964	0.00154	ACTC1,HOXD1,IRX3,RUNX1,SNCG
CDKN2A		transcription regulator			0.0016	CCL4,CEBPD,CXCL10,FOS,IGFBP5,PSMB9
CD38		enzyme		0.577	0.0016	ALDOC,COL1A1,FN1,NABP1,PPARGC1A,THY1
ZC3H12A		enzyme			0.00165	CEBPD,LPL,MAF
HOXC8		transcription regulator			0.00165	ANKRD1,CXCL10,NQO1
ZBTB7B		transcription regulator			0.00165	COL1A1,COL1A2,MAF
PRKAA2		kinase		-1.457	0.00168	CYP2B6,DDAH1,FN1,PPARGC1A,YAP1
GNAQ		enzyme			0.00168	ANKRD1,CCN2,FOS,GRB14,YAP1
REL		transcription regulator			0.00174	CCL4,CXCL10,FN1,FOS,GADD45B,MED12L,RSAD2
PPT1		enzyme			0.00178	CCL4,CXCL10
FEM1A		transcription regulator			0.00178	CCL4,CXCL10
PDE4B		enzyme			0.00178	CXCL10,DUSP1
ATF7		transcription regulator			0.00178	DUSP1,DUSP10
LLGL2		other			0.00182	ANKRD1,CCN2,DUSP1
MEF2A		transcription regulator			0.00182	ACTC1,AQP4,FOS
PPARG		ligand-dependent nuclear receptor	Inhibited	-2.179	0.00189	ANGPTL4,COL1A1,COL1A2,CPT2,CRABP2,FABP3,FN1,IGFBP5,LPL,PPARGC1A
FGFR3		kinase			0.00201	CCL4,COL1A1,MAF
PRKD1		kinase			0.00201	CCL4,CXCL10,LPL
TFE3		transcription regulator			0.00201	CYCS,ESRRB,PPARGC1A
LEPR		transmembrane receptor		0.555	0.0022	ANGPTL4,FN1,GADD45B,LPL,PPARGC1A,PSMB8
MSTN	1.027	growth factor			0.0022	FN1,IGFBP5,PPARGC1A
F2		peptidase			0.0022	CCN2,FN1,FOS
PPARA		ligand-dependent nuclear receptor		0.023	0.00225	ANGPTL4,C1S,CEBPD,CPT2,CYP2B6,FOS,GPD2,IGFBP5,LPL,PPARGC1A
SOD1		enzyme			0.00226	ALDOC,COL1A1,FOS,LPL,PSMB8,SNCG,TFRC
CREB1		transcription regulator			0.00227	CCL4,CEBPD,FN1,FOS,GADD45B,PPARGC1A
CRTC3		other			0.00228	CYCS,PPARGC1A
RLIM		enzyme			0.00228	CCN2,FN1
Mup1 (includes others)		other			0.00228	CYCS,PPARGC1A
DBP		transcription regulator			0.00228	AQP4,NQO1
EPO		cytokine		-0.192	0.00229	ALAS2,ATOH8,FOS,TFRC
Cdk		group			0.00241	CXCL10,DUSP1,PPARGC1A
NR4A3		ligand-dependent nuclear receptor			0.00241	COL1A1,MSTN,PPARGC1A
ARHGAP31		other			0.00241	CCN2,FN1,GADD45B
TGFB2		growth factor			0.00241	COL1A1,FN1,FOS
BDNF		growth factor			0.00241	ARPP21,DUSP1,FOS,GRB14,MYH8
MAP2K1/2		group		1.103	0.00242	CCL4,CCN2,DUSP1,FOS
OGT		enzyme	Inhibited	-2	0.00242	FOS,LPL,PPARGC1A,THY1
MYRF		transcription regulator		0	0.00242	CCN2,COL14A1,GRB14,OTUD1
CREM		transcription regulator			0.0025	ACTC1,CRABP2,FOS,GADD45B,GPD2
ADIPOQ		other		0.596	0.0025	CD163,CXCL10,CXCL9,FN1,LPL
BMP2		growth factor		-0.218	0.00255	COL1A1,ESRRG,GADD45B,IGFBP5
IL6R		transmembrane receptor			0.00263	COL1A2,FN1,IGFBP5
AGTR1		G-protein coupled receptor			0.00263	DUSP1,FN1,FOS
ENG	-0.626	transmembrane receptor			0.00263	CCN2,FN1,PAK1
PGR		ligand-dependent nuclear receptor		-0.849	0.00263	CPT2,FN1,FOS,PFN2,RUNX1,SLC9A3R1
MAFB		transcription regulator		-1	0.00268	CCL4,CD163,CXCL9,MARCKS
ISL1		transcription regulator		-1.964	0.00282	ACTC1,HOXD1,IRX3,RUNX1
LCN2		transporter		-0.578	0.00282	CCL4,CXCL10,PPARGC1A,TINAGL1
CXCL12		cytokine		-0.283	0.00282	COL1A1,CXCL10,FOS,MARCKS
WWC1		transcription regulator			0.00283	CCN2,YAP1
CCN3		growth factor			0.00283	CCN2,COL1A1
IFNL4		cytokine			0.00283	CXCL10,MX1
ANGPTL4	-0.9	other			0.00283	DGAT2,LPL
H3C14		other			0.00283	HBB,RUNX1
Hsp27		group			0.00285	CD163,FOS,PPP1R1B
PRKCB		kinase			0.00285	FN1,FOS,PPARGC1A
FGF21		growth factor			0.0031	DGAT2,FOS,PPARGC1A
ZEB1		transcription regulator			0.0031	COL1A1,COL1A2,FN1
SUMO3		other			0.0031	CXCL10,GRB14,TAP1
SNAI2		transcription regulator			0.0031	ANKRD1,CCN2,COL1A1
NR3C2		ligand-dependent nuclear receptor		1.972	0.00312	AQP4,CCN2,COL1A1,FN1,PTX3
NOS2		enzyme	Inhibited	-2.219	0.00313	ACTC1,CCL4,CTSC,CYCS,PPARGC1A,THY1
Pkc(s)		group		1.446	0.00335	DMD,FN1,FOS,GADD45B,NQO1
NORAD		other			0.00335	CCN2,GADD45B,TNFRSF12A
ITGB3		transmembrane receptor			0.00335	COL1A1,FOS,RUNX1
PIK3R1		kinase		-1.188	0.00343	ATF5,CCL4,CXCL10,ENG
FADD		other		-1	0.00343	CXCL10,FOS,GADD45B,PSMB8
ABCA4		transporter			0.00344	CCL4,CXCL10
RGS2		enzyme			0.00344	CEBPD,LPL
KISS1		other			0.00344	FOS,PPARGC1A
SRSF1		other			0.00344	ENG,FN1
RPS6KA4		kinase			0.00344	DUSP1,FOS
Ncoa6		transcription regulator			0.00344	FOS,LPL
CCL3L3		cytokine			0.00344	CCL4,CXCL10
ADORA2A		G-protein coupled receptor		0.243	0.00347	ALDOC,CXCL10,DGAT2,DUSP1,FOS
EGF		growth factor		1.023	0.00347	CEBPD,CYP2B6,DUSP1,FOS,IGFBP5
BCL6		transcription regulator		1	0.00359	CCL4,COL1A1,GABARAPL1,LDHB,MAF,SOX6
IFIH1		enzyme			0.00361	CCL4,CXCL10,RSAD2
CIDEC		other			0.00361	CYCS,DGAT2,PPARGC1A
NEDD9		other			0.00361	FOS,NRN1,PPP1R3B
Brd4		kinase			0.00361	ALAS2,COL1A1,COL1A2
POR		enzyme			0.00369	ATF5,CPT2,CYP2B6,GADD45B,HLF,LPL
DYSF		other			0.00377	ANKRD1,CXCL10,FN1,GABARAPL1
BRD4		kinase			0.00384	COL1A1,COL1A2,FN1,FOS,NQO1
LEP		growth factor		0.788	0.00387	ANGPTL4,COL1A1,CRHR2,CXCL10,FABP3,FOS,LPL,PPARGC1A
NSUN6		enzyme			0.00389	CCN2,DDAH1,MARCKS
miR-29b-3p (and other miRNAs w/seed AGCACCA)		mature microRNA			0.00389	ANGPTL4,COL1A1,COL1A2
TRIM28		transcription regulator			0.00389	ALAS2,CXCL10,SOX6
GPX1		enzyme			0.00389	CCL4,CCN2,CXCL10
TXNIP		other			0.00389	COL1A2,LPL,PPARGC1A
TEAD2		transcription regulator			0.00389	IGFBP5,RHOBTB1,TLE1
VCAN		other		0.447	0.00397	ANGPTL4,C1S,C4A/C4B,CASQ2,FNDC1
SRF		transcription regulator		1.177	0.00399	ACTC1,ANKRD1,CCN2,CEBPD,DMD,FOS,MSTN
CREBBP		transcription regulator			0.0041	CXCL10,CXCL9,DUSP1,FOS,MAF,PPARGC1A,PSMB9,RSAD2
IFNB1		cytokine			0.00411	COL12A1,CXCL10,DKK3,FOS,MX1,RSAD2
SLC7A2		transporter			0.00411	CCL4,CXCL10
NELFB		other			0.00411	CCN2,GADD45B
APOA4		transporter			0.00411	DGAT2,FOS
SAT1		enzyme			0.00411	LPL,PPARGC1A
SMURF2		enzyme			0.00411	CCN2,FN1
CXCL3		cytokine			0.00411	CCL4,CXCL10
IFNA1/IFNA13		cytokine			0.00411	MX1,RSAD2
TEAD3		transcription regulator			0.00418	IGFBP5,RHOBTB1,TLE1
FOXC2		transcription regulator			0.00418	FN1,LPL,PPARGC1A
CITED2		transcription regulator			0.00418	ANGPTL4,DUSP1,LPL
TICAM1		other		-0.912	0.00424	CCL4,CEBPD,CXCL10,DUSP1,RSAD2
MIF		cytokine		0	0.00432	COL1A1,DGAT2,DUSP1,FOS
IL1B		cytokine		-1.252	0.00438	CCL4,CEBPD,COL1A1,CXCL10,CXCL9,DUSP1,FOS,IGFBP5,PPARGC1A,PTX3
KLF1		transcription regulator			0.00449	ALAS2,HBB,TFRC
LMNA		other			0.00449	CCN2,COL12A1,FN1
TFRC	-0.792	transporter		1	0.00451	ATF5,FOS,SRXN1,TNFRSF12A
TNFSF12		cytokine		-0.747	0.00471	CXCL10,CYCS,PPARGC1A,PTX3
ESRRG	-1.507	ligand-dependent nuclear receptor			0.0048	ALDOC,CYCS,LPL
NRG1		growth factor			0.0048	FN1,FOS,MAF
HBB	-0.86	transporter			0.0048	CCL4,COL1A2,CXCL10
RYR2		ion channel			0.00483	MYLK4,PPARGC1A
B4GALNT1		enzyme			0.00483	C4A/C4B,FOS
TNFRSF12A	-0.703	transmembrane receptor			0.00483	CXCL10,PPARGC1A
DGAT1		enzyme			0.00483	DGAT2,LPL
IRF7		transcription regulator		-0.905	0.00491	CXCL10,CXCL9,RSAD2,TAP1
KMT2A		transcription regulator		0.762	0.00491	DUSP10,TRIB1,ZFAND2A,ZIC1
KLF4		transcription regulator		1.391	0.00491	ACTC1,CRABP2,DUSP1,FN1,IRX3,YAP1
IRF3		transcription regulator		-0.336	0.00497	CCL4,CXCL10,FN1,RSAD2,TAP1
PML		transcription regulator		-0.9	0.00512	CIT,LPL,NQO1,PPARGC1A
Nr1h		group		0.64	0.00529	CPT2,CXCL10,PPARGC1A,TAP1,THY1
LGALS1		other			0.00548	FN1,MAF,PTX3
PRDM5		transcription regulator			0.00556	DKK3,GADD45B,RUNX1,TINAGL1
MEG3		other			0.00561	COL1A1,FN1
SURF1		enzyme			0.00561	CPT2,PPARGC1A
COL9A1		other			0.00561	COL12A1,FN1
NR2F1		ligand-dependent nuclear receptor			0.00561	CPT2,LPL
BET		group			0.00561	ALAS2,NQO1
RCOR1		transcription regulator			0.00561	COL1A1,COL1A2
VDR		transcription regulator		0.192	0.00583	COL1A1,CPT2,CXCL10,IGFBP5,LPL,MYH8
SIRT1		transcription regulator		1.002	0.00592	CYCS,CYP2B6,FN1,GABARAPL1,PPARGC1A,PSMB9,RSAD2,TAP1
HGF		growth factor			0.00596	CCN2,COL1A2,FN1,FOS,SLC9A3R1
HMOX1		enzyme		1.686	0.00603	COL1A1,CXCL10,CXCL9,ENG
JUN		transcription regulator		0.152	0.0062	COL1A1,COL1A2,CXCL10,DUSP1,MAF,PTX3,ZNF385A
BIRC5		other			0.0062	CCN2,COL1A1,FN1
Hbb-b2		other			0.0062	CXCL10,FN1,TFRC
ITCH		enzyme			0.00644	CCN2,FOS
SPTLC2		enzyme			0.00644	CCN2,COL1A1
SMARCD3		transcription regulator			0.00644	COL1A1,SOX6
MAP2K7		kinase			0.00644	CXCL10,FN1
ITGB6		other			0.00644	COL1A1,COL1A2
TARBP2		other			0.00644	MAF,SOX6
IRF5		transcription regulator			0.00659	COL1A1,CXCL10,RSAD2
HNRNPA2B1		other			0.0067	DDR1,FN1,HNMT,PPARGC1A,TLE1
THRA		ligand-dependent nuclear receptor		0	0.00677	ANGPTL4,CXCL10,FOS,GPD2
Hdac		group		-0.678	0.00689	DKK3,FOS,FOXD1,GADD45B,IRX3
MAPK9		kinase		-1.342	0.00689	DMD,FOS,GADD45B,LPL,PTX3
HDAC5		transcription regulator			0.00698	CPT2,LPL,PPARGC1A
ETV5		transcription regulator			0.00703	FN1,KRT80,MAF,TINAGL1
ETS1		transcription regulator			0.00709	CCN2,FN1,FOXD1,NQO1,RUNX1
SOX2		transcription regulator		-1.859	0.00714	AQP4,CCN2,CRABP2,DUSP1,ESRRB,GADD45B,IRX3,SOX6,YAP1
IL1RN		cytokine		-1	0.00729	IGFBP5,MX1,MX2,RSAD2
CGAS		enzyme			0.00732	CXCL10,RSAD2
LAMA5		other			0.00732	CCL4,CXCL10
ADRB3		G-protein coupled receptor			0.00732	FOS,PPARGC1A
CXCL2		cytokine			0.00732	CCL4,CXCL10
CLEC4G		other			0.0074	CCN2,RSPO3,SFRP4
E2F1		transcription regulator			0.0074	CRABP2,DUSP1,DUSP10,FOS,MAF,PPARGC1A,PSMB9,TAP1
ZBTB20		transcription regulator			0.00782	CYP2B6,LDHB,PPARGC1A
SMAD7		transcription regulator			0.00782	CCN2,COL1A1,COL1A2
NRIP1		transcription regulator			0.00782	LDHB,PPP1R3B,PTX3
MRGPRX2		G-protein coupled receptor			0.00813	CCL4
G protein alpha		group			0.00813	FOS
Tug1		other			0.00813	PPARGC1A
IFNA10		cytokine			0.00813	MX1
FENDRR		other			0.00813	FN1
IFNA21		cytokine			0.00813	MX1
TMEM184A		other			0.00813	DUSP1
IFNA5		cytokine			0.00813	MX1
L3MBTL1		other			0.00813	RUNX1
Shc		group			0.00813	FOS
KIF26B		other			0.00813	NQO1
FGF14		growth factor			0.00813	FOS
DPP3		peptidase			0.00813	NQO1
SMG6		enzyme			0.00813	HBB
Sapk		group			0.00813	FOS
Igf		group			0.00813	FN1
IFNA7		cytokine			0.00813	MX1
OSTN		other			0.00813	PPARGC1A
RRAD		enzyme			0.00813	LPL
NFE2L3		transcription regulator			0.00813	NQO1
HLTF		transcription regulator			0.00813	HBB
NTS		other			0.00813	FOS
miR-196a-5p (and other miRNAs w/seed AGGUAGU)		mature microRNA			0.00813	COL1A1
miR-668-3p (and other miRNAs w/seed GUCACUC)		mature microRNA			0.00813	AQP4
mir-668		microRNA			0.00813	AQP4
miR-1343-5p (and other miRNAs w/seed GGGGAGC)		mature microRNA			0.00813	AQP4
mir-939		microRNA			0.00813	AQP4
NPVF		other			0.00813	FOS
SCN1B		ion channel			0.00813	FOS
CKAP4		other			0.00813	CCN2
SCN7A		ion channel			0.00813	FOS
IFNA14		cytokine			0.00813	MX1
PLPP3		phosphatase			0.00813	FN1
IFNA6		cytokine			0.00813	MX1
POU4F3		transcription regulator			0.00813	FOS
SENP2		peptidase			0.00813	MSTN
RAB5B		enzyme			0.00813	FOS
NR2F6		ligand-dependent nuclear receptor			0.00813	LPL
H4-16		other			0.00813	RUNX1
RANBP2		enzyme			0.00813	FN1
INHA		growth factor		1.131	0.00813	CCN2,COL1A2,PTX3,SFRP4
PRDM16		transcription regulator			0.00825	CXCL10,PPARGC1A
DEF6		other			0.00825	FN1,FOS
NFE2		transcription regulator			0.00825	HBB,NQO1
SERPINF1		other			0.00825	CCN2,PPARGC1A
SIN3B		transcription regulator			0.00825	COL1A2,GADD45B
NBEAL2		other			0.00825	CCL4,CXCL10
NLRC5		transcription regulator			0.00825	PSMB9,TAP1
RPS6KA5		kinase			0.00825	DUSP1,FOS
ACTB		other			0.00825	CIT,MYLK2
Notch		group			0.00826	ANKRD1,DUSP1,GADD45B
C3		peptidase			0.00826	CCL4,CXCL10,FN1
Ccl2		cytokine			0.00826	CCL4,CXCL10,LPL
IKZF1		transcription regulator		-0.557	0.00858	ALAS2,CCL4,FN1,OTUD1,RUNX1,UACA
UCP1		transporter		-0.447	0.00904	ANKRD1,ATF5,CXCL10,DKK3,ESRRG
JAK1		kinase			0.00918	FOS,MX1,RUNX1
EFNA2		kinase			0.00918	CCN2,CRABP2,RUNX1
ITGAV		transmembrane receptor			0.00923	COL1A1,COL1A2
SLC6A3		transporter			0.00923	ADCY1,PPP1R1B
TBXT		transcription regulator			0.00923	COL1A1,SOX6
Esrra		transcription regulator		0	0.00935	ALDOC,CPT2,PPARGC1A,PPP1R1B
DICER1		enzyme		0.246	0.00939	ANGPTL4,CXCL10,ENG,FOS,MAF,RUNX1,SFRP4
STAT2		transcription regulator			0.00967	CXCL10,MX1,RSAD2
MYOD1		transcription regulator			0.00967	DMD,DUSP1,IGFBP5
CCL5		cytokine			0.00967	CCL4,CD163,DUSP1
SAFB		other			0.00967	CXCL10,FOS,PSMB9
MAPK8		kinase		0.152	0.00967	DUSP1,FOS,PPARGC1A,PTX3
SPARC		other		1.969	0.01	CEBPD,COL1A1,COL1A2,FN1
MED30		transcription regulator			0.0103	LPL,PPARGC1A
MAPT		other			0.0103	C1S,CYCS,FOS,LDHB,PAK1,PFN2,PPP1R1B,THY1
SOCS1		other		-1.014	0.0107	CXCL10,DUSP1,MX1,RSAD2
SIN3A		transcription regulator			0.0107	COL1A1,COL1A2,GADD45B
CYB5R4		enzyme			0.0113	LPL,PPARGC1A
C1QA		other			0.0113	C4A/C4B,CXCL10
PDGFB		growth factor			0.0113	COL1A1,FOS
SUMO1		enzyme			0.0113	CXCL10,TAP1
FBN1		other			0.0113	CCN2,COL1A2
CXCR3		G-protein coupled receptor			0.0113	CXCL10,FN1
TFAM		transcription regulator			0.0113	CPT2,FABP3
ADIPOR1		transmembrane receptor			0.0113	CYCS,PPARGC1A
IL11RA		transmembrane receptor			0.0113	CCL4,FOS
ADM2		other			0.0113	MTUS1,PPARGC1A
IL37		cytokine			0.0113	CCL4,CXCL10
PI3K (family)		group		0.08	0.0114	CXCL10,CXCL9,FOS,NQO1
MYD88		other		-0.281	0.0115	CCL4,CEBPD,CXCL10,DUSP1,IGFBP5,RSAD2
PSEN1		peptidase		1.946	0.0115	C1S,CCL4,CTSC,CYCS,DUSP1,FOS,GADD45B,PAK1
IL10RA		transmembrane receptor		1.134	0.0116	COL14A1,FN1,PPARGC1A,PSMB8,PSMB9,RSAD2,TAP1
CSHL1		growth factor			0.0117	CCN2,CYP2B6,FOS
SMAD4		transcription regulator		0.353	0.0122	CCN2,COL1A2,GADD45B,PTX3,RUNX1
AMPK		complex			0.0123	CXCL10,LDHB,PPARGC1A
TEAD1		transcription regulator			0.0123	IGFBP5,RHOBTB1,TLE1
CHD4		enzyme			0.0123	CLCF1,HBB,SFRP4
REN		peptidase			0.0125	CCN2,FOS
SSTR2		G-protein coupled receptor			0.0125	FOS,LPL
ADM		other			0.0125	FOS,MAX
FOXL2		transcription regulator			0.0129	FOS,PPARGC1A,RSPO3
NEUROG1		transcription regulator			0.0129	C1S,FABP3,FN1
SPP1		cytokine		0.339	0.0129	CCL4,CD163,COL1A1,FN1
TSC1		other			0.0135	CCN2,LDHB,NQO1
FASN		enzyme			0.0135	DGAT2,LPL,ZIC1
Mt2		other			0.0136	FOS,LPL
CD3		complex		-0.537	0.014	CCL4,FOS,MAF,TFRC,THY1
GATA6		transcription regulator		0.447	0.014	C4A/C4B,CD163,CRABP2,ESRRB,LDHB
ZFP36		transcription regulator			0.0141	FOS,SOX6,TFRC
YY1		transcription regulator			0.0144	ACTC1,ANKRD1,COL1A1,FOS,IGFBP5,PFN2
HNF4A		transcription regulator		-0.931	0.0146	C4A/C4B,CEBPD,CRABP2,CYP2B6,GADD45B,GRB14,PFN2,RSAD2,TFRC
SPDEF		transcription regulator			0.0147	CCN2,COL1A1,DKK3
DDX58		enzyme			0.0147	CCL4,CXCL10,RSAD2
OSMR		transmembrane receptor			0.0147	CXCL10,FOS,PSMB9
HIPK2		kinase			0.0147	ALAS2,NQO1,PPARGC1A
FCGR2B		transmembrane receptor			0.0149	CXCL10,MX1
mir-33		microRNA			0.0149	LPL,PPARGC1A
Mt1		other			0.0149	FOS,LPL
PDGF BB		complex		1.998	0.0149	CCN2,DUSP1,FOS,TRIB1
TEAD4		transcription regulator			0.0153	IGFBP5,RHOBTB1,TLE1
SMAD2		transcription regulator			0.0153	CCN2,FN1,PTX3
Immunoglobulin		complex			0.016	CCL4,CXCL10,CXCL9
SAFB2		other			0.0161	FOS,PSMB9
TAF4B		transcription regulator			0.0161	CCN2,FN1
IRAK3		kinase			0.0161	CCN2,COL1A1
MICU1		other			0.0162	CYCS
KCP		other			0.0162	PPARGC1A
Mitochondrial complex 1		complex			0.0162	PPARGC1A
COLGALT1		enzyme			0.0162	COL1A1
COLEC12		transmembrane receptor			0.0162	CXCL10
CYP26B1		enzyme			0.0162	ATF5
Gpcr		group			0.0162	FOS
GSTZ1		enzyme			0.0162	NQO1
KLF14		transcription regulator			0.0162	PPARGC1A
SCARA5		transmembrane receptor			0.0162	CXCL10
IFNA17		cytokine			0.0162	MX1
SLC25A33	-1.196	transporter			0.0162	PPARGC1A
potassium channel		group			0.0162	FOS
Plk		group			0.0162	CXCL10
Ferritin		complex			0.0162	HBB
GLRX3		enzyme			0.0162	TFRC
MAPK8IP2		other			0.0162	FOS
CD27		transmembrane receptor			0.0162	CXCL10
NTF4		growth factor			0.0162	FOS
SCARA3		transmembrane receptor			0.0162	CXCL10
DTNB		other			0.0162	DMD
PAPPA		peptidase			0.0162	IGFBP5
Hotair		other			0.0162	HOXC11
MYBBP1A		transcription regulator			0.0162	PPARGC1A
miR-485-3p (and other miRNAs w/seed UCAUACA)		mature microRNA			0.0162	HCN1
NUBP1		other			0.0162	TFRC
STK38L		kinase			0.0162	YAP1
RBM14		transcription regulator			0.0162	SOX6
COL5A1		other			0.0162	FN1
DCTN4		other			0.0162	CXCL10
IFNA8		cytokine			0.0162	MX1
GAD1		enzyme			0.0162	FOS
GCNT1		enzyme			0.0162	FOS
GABRG2		ion channel			0.0162	FOS
RAMP3		other			0.0162	FOS
TH		enzyme			0.0162	FOS
DRP2		other			0.0162	DMD
GRAP		other			0.0162	FOS
KMT5A		enzyme			0.0162	RUNX1
IFNA16		cytokine			0.0162	MX1
H1-1		other			0.0162	FOS
EYA4		phosphatase			0.0162	CXCL10
SERPINH1		other			0.0162	COL1A1
FTL		enzyme			0.0162	TFRC
CALC		group			0.0162	MAX
PELP1		other			0.0163	COL12A1,FOS,PPARGC1A,SNCG
OGA		enzyme		0.378	0.0164	ABLIM3,ALDOC,CASQ2,CYP2B6,FABP3,FN1,IGFBP5,TNFRSF12A
JAK1/2		group			0.0166	MX1,PSMB9,RSAD2
MTOR		kinase		-0.634	0.0167	CYCS,DMD,LDHB,MYH8,PPARGC1A,SNCG
MAPK14		kinase		0.847	0.0167	CXCL10,DUSP1,FOS,PPARGC1A
RNA polymerase II		complex			0.0173	ACTC1,FOS,GADD45B,HBB,PSMB9,TAP1
RIPK2		kinase			0.0173	CXCL10,DGAT2,PPARGC1A
ONECUT1		transcription regulator			0.0174	CEBPD,LPL
CSF1R		kinase			0.0174	CD163,FOS
CYBB		enzyme			0.0174	CCN2,CXCL10
SMO		G-protein coupled receptor			0.0174	FOXD1,HBB
MAP2K1		kinase			0.018	CCN2,DUSP1,FOS
Map3k7		kinase			0.018	CCL4,CXCL10,RSAD2
EGR1		transcription regulator		0.849	0.0181	CCL4,COL1A1,COL1A2,FN1
RBPJ		transcription regulator		-1.091	0.0181	DUSP1,FOS,HOXD1,MSTN
CD44		other		0.152	0.0182	CCL4,COL1A1,CRABP2,FN1,THY1
CASR		G-protein coupled receptor		-1.067	0.0186	CXCL10,CYP2B6,IGFBP5,LPL
DOCK8		other			0.0187	CCL4,CXCL10,RSAD2
LHX2		transcription regulator			0.0188	COL1A1,NQO1
NPR1		enzyme			0.0188	COL1A1,FN1
SLC9A3		ion channel			0.0188	PSMB8,PSMB9
CCN2	0.622	growth factor			0.0194	COL1A1,FN1,SFRP4
Gcg		other			0.0194	CTSC,FOS,TFRC
SOX1		transcription regulator			0.0202	DUSP1,IRX3,YAP1
SASH1		other			0.0202	CCL4,CXCL10,RSAD2
EIF4EBP1		translation regulator			0.0202	CEBPD,PPARGC1A
ROCK1		kinase			0.0202	CCN2,COL1A1
PTX3	-0.882	other			0.0202	CCN2,FOS
RHOA		enzyme			0.0202	FN1,FOS
TREM1		transmembrane receptor		-1.342	0.0205	CXCL10,FABP3,GADD45B,LPL,SYNJ2
FOS	0.74	transcription regulator			0.0212	CRABP2,CXCL10,FOS,IGFBP5,LPL,NQO1,RUNX1
TSC2		other		0	0.0212	CXCL10,FOS,IGFBP5,LDHB
IKBKG		kinase		-0.849	0.0212	CEBPD,CXCL10,FOS,PTX3
JAK		group			0.0216	CXCL10,RSAD2
PLIN5		other			0.0216	NQO1,PPARGC1A
F2R		G-protein coupled receptor			0.0216	CCN2,FOS
GDF9		growth factor			0.0216	CCN2,PTX3
ASXL2		other			0.0216	GPD2,LPL
USP18		peptidase			0.0216	CXCL10,MX1
CRP		other			0.0216	LPL,PSMB9
Histone h4		group			0.0217	AHSP,CCL4,CXCL10,FOS
NUPR1		transcription regulator		-1	0.0219	ALDOC,ASIC1,COL1A2,FOXD1,HCN1,MX2,RAB29,TRIB1,ZFAND2A
PGF		growth factor			0.0231	ANGPTL4,CCL4
RPSA		translation regulator			0.0231	DUSP1,TAP1
HSD11B1		enzyme			0.0231	ANGPTL4,PPARGC1A
SERPINE1		other			0.0231	FN1,FOS
F7		peptidase			0.0231	CCN2,FOS
SOX3		transcription regulator			0.0233	DUSP1,IRX3,YAP1
MITF		transcription regulator			0.0234	COL1A1,FN1,FOS,SOX6
Ggtase I		complex			0.0242	CCN2
IRS		group			0.0242	DGAT2
ADRA1		group			0.0242	FOS
nicotinic acetylcholine receptor		complex			0.0242	FOS
G protein beta gamma		complex			0.0242	CCN2
PLC		group			0.0242	CXCL10
TFIIA		complex			0.0242	FOS
RNU1-1		other			0.0242	CXCL10
METRNL		other			0.0242	PPARGC1A
ATP1A2		transporter			0.0242	FOS
KCNJ2		ion channel			0.0242	FOS
HNRNPC		other			0.0242	HBB
COL3A1		other			0.0242	FN1
ARID1B		transcription regulator			0.0242	FOS
SLC1A1		transporter			0.0242	FOS
GNAO1		enzyme			0.0242	FOS
LGALS7/LGALS7B		other			0.0242	COL1A2
NTN1		other			0.0242	YAP1
DLG4		kinase			0.0242	FOS
ABCC9		ion channel			0.0242	PPARGC1A
TXNRD1		enzyme			0.0242	ESRRG
TOR2A		other			0.0242	FOS
FSCN1		other			0.0242	CXCL10
FBXL5		enzyme			0.0242	TFRC
PCBP2		other			0.0242	CCN2
RECQL		enzyme			0.0242	HBB
CDK5R2		other			0.0242	FOS
GLUD1		enzyme			0.0242	LPL
NEU1		enzyme			0.0242	DGAT2
GALP		other			0.0242	FOS
Nrg1		other			0.0242	FOS
NCOA6		transcription regulator			0.0242	FOS
Hspa1b		other			0.0242	FOS
TBPL1		transcription regulator			0.0242	FOS
histone deacetylase		complex			0.0242	PPARGC1A
ASXL1		transcription regulator			0.0246	GPD2,LPL
ALOX15		enzyme			0.0246	CCL26,FN1
SPHK1		kinase			0.0246	CCN2,FN1
KRT17		other			0.0246	CCL4,CXCL10
HDAC1		transcription regulator		-1	0.0249	COL1A1,COL1A2,DUSP1,GABARAPL1,PPARGC1A
IKBKE		kinase			0.0249	ALDOC,CXCL10,RSAD2
ESR2		ligand-dependent nuclear receptor		-0.277	0.0253	COL1A1,DDAH1,FOS,SFRP4,SRXN1
SREBF1		transcription regulator		-0.447	0.0253	ALDOC,CYCS,FABP3,FN1,RETREG1
IL1A		cytokine		-0.996	0.0257	C4A/C4B,CXCL10,FOS,PTX3
RUNX2		transcription regulator			0.0258	COL1A1,FN1,RUNX1
CNOT7		transcription regulator			0.0262	PSMB8,TAP1
CD36		transmembrane receptor			0.0266	COL1A1,LPL,PPARGC1A
TLR2		transmembrane receptor		-0.756	0.027	CCL4,CXCL10,DUSP1,PTX3
SCAP		other			0.0275	ALDOC,ATF5,CYP2B6
GMNN		transcription regulator			0.0275	DUSP1,IRX3,YAP1
DUSP1	0.711	phosphatase			0.0275	CCL4,CXCL10,DUSP1
TET1		enzyme			0.0278	ESRRB,FOS
A2M		transporter			0.0278	CCL4,GADD45B
POLR2A		enzyme			0.0278	FOS,YAP1
ALDH1A2		enzyme			0.0278	CCN2,COL1A2
CHRNA7		transmembrane receptor			0.0278	CHRNA9,CXCL10
MRTFB		transcription regulator			0.0282	IGFBP5,RHOBTB1,RUNX1,TLE1
LGALS3		other			0.0293	FN1,IGFBP5,PPARGC1A
Calcineurin protein(s)		complex			0.0294	CCL4,FOS
MAP2K4		kinase			0.0294	CXCL10,PAK1
FOXA3		transcription regulator			0.0294	CYCS,PPARGC1A
F2RL1		G-protein coupled receptor			0.0294	CCN2,FOS
Akt		group			0.0295	ANKRD1,CCN2,FOS,PPP1R1B
CHUK		kinase		-0.985	0.0302	CEBPD,CXCL10,FOS,PTX3
NFAT5		transcription regulator			0.0302	COL1A1,COL1A2,CXCL10
TP63		transcription regulator		-0.555	0.0306	CPT2,DUSP10,ENG,FN1,THY1,TINAGL1
FLCN		other			0.0311	CYCS,PPARGC1A
SETD2		enzyme			0.0311	CCN2,ENG
DNASE2		enzyme			0.0311	CXCL10,RSAD2
SOX9		transcription regulator			0.0311	CCN2,COL1A1
CCN1		other			0.0311	FN1,TLE1
GAPDH		enzyme			0.0311	CCL4,DUSP1
PIK3CD		kinase			0.0311	CCL4,MAF
TBK1		kinase			0.0312	CCL4,CXCL10,RSAD2
EIF2AK2		kinase			0.0312	CEBPD,FOS,PSMB10
ARNT		transcription regulator			0.0321	ALDOC,ANGPTL4,NQO1
CYP		group			0.0321	NQO1
DRD3		G-protein coupled receptor			0.0321	FOS
CCDC3		other			0.0321	DGAT2
BRD3		kinase			0.0321	ALAS2
FDX2		transporter			0.0321	TFRC
RUBCN		other			0.0321	CCL4
MYBPC3		other			0.0321	CXCL10
CMIP		other			0.0321	MAF
TEX11		other			0.0321	FOS
CREB3L2		transcription regulator			0.0321	ATF5
NDST2		enzyme			0.0321	FN1
TXLNG		other			0.0321	PPARGC1A
EN2		transcription regulator			0.0321	ALDOC
RECQL4		enzyme			0.0321	HBB
ACOT11		enzyme			0.0321	PPARGC1A
RAB11FIP3		other			0.0321	FOS
TRA2B		other			0.0321	NQO1
ULBP2		transmembrane receptor			0.0321	CCL4
Nppb		other			0.0321	COL1A1
HMGCR		enzyme			0.0321	CCN2
miR-133a-3p (and other miRNAs w/seed UUGGUCC)		mature microRNA			0.0321	CCN2
miR-320b (and other miRNAs w/seed AAAGCUG)		mature microRNA			0.0321	AQP4
miR-324-5p (miRNAs w/seed GCAUCCC)		mature microRNA			0.0321	RUNX1
NACA		transcription regulator			0.0321	COL1A1
UCN		other			0.0321	FOS
CALCR		G-protein coupled receptor			0.0321	FOS
SLC22A1		transporter			0.0321	CPT2
GRM5		G-protein coupled receptor			0.0321	FOS
DYNLL1		other			0.0321	FOS
CEBPG		transcription regulator			0.0321	HBB
DCC		transmembrane receptor			0.0321	YAP1
ITGAX		transmembrane receptor			0.0321	CCL4
MOGAT1		enzyme			0.0321	CXCL10
F2RL3		G-protein coupled receptor			0.0321	FOS
FDXR		enzyme			0.0321	TFRC
HOXD11		transcription regulator			0.0321	FOXD1
YWHAB		other			0.0321	DUSP1
SCTR		G-protein coupled receptor			0.0321	AQP4
HP		peptidase			0.0321	CD163
HIVEP2		transcription regulator			0.0321	FOS
RAB7A		enzyme			0.0321	FOS
GCG		other			0.0321	FOS
FUS		transcription regulator			0.0321	ATF5
RFXANK		transcription regulator			0.0321	COL1A2
LAMTOR3		other			0.0321	ESRRB
IGF2		growth factor			0.0328	FN1,IGFBP5
KDM2B		enzyme			0.0328	CXCL10,FOS
IL32		cytokine			0.0328	CCL4,MX1
UPF1		enzyme			0.0328	ANGPTL4,HBB
MAP2K3		kinase			0.0328	CXCL10,CXCL9
ADAM10		peptidase			0.0331	CCL4,CDHR1,FOS
NLRP3		other			0.0331	CCL4,CXCL10,FN1
EHF		transcription regulator			0.0331	ANGPTL4,CRABP2,THY1
SP3		transcription regulator			0.0336	COL1A1,COL1A2,DUSP1,LPL
CSF1		cytokine			0.0341	CD163,FN1,FOS
TAL1		transcription regulator		0	0.0341	ARPP21,CPLX1,HBB,MARCKS,RUNX1
CRNDE		other			0.0345	DUSP10,GADD45B
miR-182-5p (and other miRNAs w/seed UUGGCAA)		mature microRNA			0.0345	ADCY6,FN1
ERBB3		kinase			0.0345	CCN2,FN1
JAG2		growth factor			0.0345	CCL26,CXCL9
GNB1		enzyme			0.0345	CCL4,DUSP1
CD40		transmembrane receptor		-1.706	0.035	CXCL10,PSMB10,PSMB9,TAP1
SAMSN1		other			0.0351	CCL4,CXCL10,RSAD2
IFNA2		cytokine			0.0351	CXCL10,MX1,RSAD2
PTEN		phosphatase		0.128	0.0357	CXCL10,FOS,IGFBP5,LDHB,NQO1,PPARGC1A,RUNX1
MRTFA		transcription regulator			0.0357	FABP3,PFN2,RHOBTB1,RUNX1
NR5A2		ligand-dependent nuclear receptor			0.0361	CEBPD,CXCL10,FOS
let-7a-5p (and other miRNAs w/seed GAGGUAG)		mature microRNA			0.0363	COL1A1,COL1A2
SAA1		transporter			0.0363	CCL4,CXCL10
GNB2		enzyme			0.0363	CCL4,DUSP1
CLEC11A		growth factor			0.0363	CCL4,FOS
CCR5		G-protein coupled receptor			0.0363	CCL4,CXCL10
mir-21		microRNA		1.982	0.0372	COL1A1,CXCL10,FN1,TAP1
CD28		transmembrane receptor		-0.068	0.0372	CCL4,FOS,MAF,TFRC
VHL		transcription regulator			0.0382	RUNX1,TFRC
CD14		transmembrane receptor			0.0382	CCL4,CXCL10
FYN		kinase			0.0382	CCL4,FOS
SERPINE2		other			0.0382	CCL4,CXCL10
FGFR2		kinase			0.0382	COL1A1,FN1
KLF5		transcription regulator			0.0382	DUSP1,RUNX1
Creb		group			0.0382	CEBPD,DUSP1,FOS,NRN1,PPARGC1A
STAT5B		transcription regulator		-1	0.0382	ALAS2,CYP2B6,GADD45B,MAF,NQO1
SNCA		enzyme		-0.447	0.0383	ABLIM3,CDHR1,LDHB,MX1,PSMB9,RSAD2
SLC13A1		transporter			0.0392	CD163,HNMT,NRN1
Mst/krs		group			0.04	YAP1
ISGF3		complex			0.04	RSAD2
SLC22A2		transporter			0.04	CPT2
GPR17		G-protein coupled receptor			0.04	FOS
AKIRIN2		other			0.04	DUSP1
sGC		complex			0.04	FOS
ACOT13		enzyme			0.04	PPARGC1A
ZC3HAV1		other			0.04	CXCL10
HISTONE		group			0.04	ATF5
RPE65		enzyme			0.04	FOS
7S NGF		complex			0.04	FOS
RAP1B		enzyme			0.04	CCL4
BAG6		enzyme			0.04	COL1A1
CSRP3		other			0.04	DMD
BCL11A		transcription regulator			0.04	HBB
OPRK1		G-protein coupled receptor			0.04	FOS
MCL1		transporter			0.04	NQO1
EN1		transcription regulator			0.04	ALDOC
miR-96-5p (and other miRNAs w/seed UUGGCAC)		mature microRNA			0.04	FN1
MIR4269		microRNA			0.04	CCN2
TIAL1		transcription regulator			0.04	HBB
BDKRB1		G-protein coupled receptor			0.04	CCN2
ARAF		kinase			0.04	FOS
KIDINS220		transcription regulator			0.04	FOS
ADAM8		peptidase			0.04	CXCL10
HES5		transcription regulator			0.04	RUNX1
STK38		kinase			0.04	YAP1
SOX15		transcription regulator			0.04	CCN2
ARL5B		enzyme			0.04	CXCL10
ORC2		other			0.04	HBB
MYH6		enzyme			0.04	CXCL10
GLP1R		G-protein coupled receptor			0.04	FOS
XPA		other			0.04	FOS
ELK3		transcription regulator			0.04	FOS
FTH1		enzyme			0.04	TFRC
CACNA1A		ion channel			0.04	ATP2B2
CAMK2A		kinase			0.04	FOS
EWSR1		other			0.04	FOS
HMGA2		enzyme			0.04	LPL
Cxcl3		cytokine			0.04	CEBPD
ILF2		transcription regulator			0.04	FOS
HNRNPAB		enzyme			0.04	HBB
Muscarinic cholinergic receptor		group			0.04	FOS
MAF	0.692	transcription regulator			0.04	MAF,NQO1
HSPA5		enzyme			0.04	CXCL10,NQO1
IRF9		transcription regulator			0.04	CXCL10,MX1
EBI3		cytokine			0.04	FOS,TAP1
EGFR		kinase		1.165	0.0401	CCN2,FOS,MARCKS,NUDC,RUNX1
Hbb-b1		transporter			0.0403	CXCL10,FN1,TFRC
TAF4		transcription regulator			0.0413	CCN2,PPARGC1A,RUNX1
GPD1		enzyme			0.0413	CYP2B6,GPD2,NQO1
MYB		transcription regulator			0.0413	COL1A2,FN1,IGFBP5
OSM		cytokine			0.0413	COL1A1,COL1A2,FOS
S100A8		other		-0.254	0.0418	C1S,CXCL10,CXCL9,MYH8
SATB1		transcription regulator	Activated	2	0.0418	GADD45B,HBB,MAF,RUNX1
SIRT3		enzyme			0.0419	CYCS,TFRC
BCL2L1		other			0.0419	FN1,NQO1
SELPLG		other			0.0419	CCL4,FOS
CCN5		growth factor			0.0419	CCN2,FN1
BCL3		transcription regulator			0.0419	CXCL10,FABP3
NR1H2		ligand-dependent nuclear receptor			0.0425	CCL4,CXCL10,LPL
SLC25A13	-0.841	transporter			0.0436	CYP2B6,GPD2,NQO1
NCOR2		transcription regulator			0.0438	FOS,LPL
GNAS		enzyme			0.0438	FOS,PPARGC1A
RAC2		enzyme			0.0438	CCL4,FOS
IGFBP2		other			0.0438	COL14A1,DDAH1
CNTF		cytokine			0.0458	FOS,PPP1R1B
EFNA4		kinase			0.0458	CCN2,CRABP2
EFNA3		kinase			0.0458	CCN2,CRABP2
CUX1		transcription regulator			0.0458	CXCL10,MARCKS
RORA		ligand-dependent nuclear receptor			0.0459	CCL4,CXCL10,CYP2B6,GADD45B
NFATC2		transcription regulator		0.52	0.0459	CXCL10,MAF,PPARGC1A,RSAD2
APOE		transporter			0.0471	CCL4,CCN2,COL1A1,LPL,PTX3,THY1
ABCB6		transporter			0.0477	ALAS2,CYP2B6
ACKR2		G-protein coupled receptor			0.0477	CXCL10,RSAD2
EFNA5		kinase			0.0477	CCN2,CRABP2
Foxp1		transcription regulator			0.0477	HCN1,PPARGC1A
Foxo		group			0.0478	PAK1
Agtr1b		G-protein coupled receptor			0.0478	FOS
L-type Calcium Channel		complex			0.0478	FOS
CNOT6		enzyme			0.0478	IGFBP5
CCAR1		transcription regulator			0.0478	CEBPD
EIF2A		translation regulator			0.0478	ATF5
KLF17		transcription regulator			0.0478	FN1
CPXM1		peptidase			0.0478	COL14A1
WDFY2		other			0.0478	CYCS
MAPK8IP1		other			0.0478	FOS
PRRX1		transcription regulator			0.0478	FOS
CD244		transmembrane receptor			0.0478	CCL4
HSP90AA1		enzyme			0.0478	FN1
Pzp		other			0.0478	LPL
HSD11B2		enzyme			0.0478	CCN2
mir-296		microRNA			0.0478	COL1A1
mir-192		microRNA			0.0478	FN1
miR-139-5p (miRNAs w/seed CUACAGU)		mature microRNA			0.0478	RUNX1
miR-130a-3p (and other miRNAs w/seed AGUGCAA)		mature microRNA			0.0478	AQP4
PDE3A		enzyme			0.0478	DUSP1
CYSLTR1		G-protein coupled receptor			0.0478	FOS
F10		peptidase			0.0478	CCN2
TSC22D1		transcription regulator			0.0478	FN1
CYP4A11		enzyme			0.0478	FN1
HHEX		transcription regulator			0.0478	ENG
PTPRR		phosphatase			0.0478	FOS
ISG15		other			0.0478	MX1
ADCY5		enzyme			0.0478	ADCY6
CARD14		other			0.0478	AQP4
ALCAM		other			0.0478	YAP1
VIPR1		G-protein coupled receptor			0.0478	CXCL10
EFEMP2		other			0.0478	CCN2
SLC6A2		transporter			0.0478	ADCY1
ABCB7		transporter			0.0478	TFRC
ELN		other			0.0478	FN1
MRC1		transmembrane receptor			0.0478	CXCL10
HESX1		transcription regulator			0.0478	RUNX1
KLRB1		transmembrane receptor			0.0478	CCL4
CLEC4M		other			0.0478	CCL4
CALCA		other			0.0478	MAX
NET1		other			0.0478	FN1
CYBA		enzyme			0.0478	FN1
HOXA10		transcription regulator			0.0494	FN1,HLF,SFRP4
IL18		cytokine			0.0494	CCL4,CXCL10,CXCL9
LIF		cytokine			0.0494	CXCL10,FOS,SFRP4
LPL	-0.907	enzyme			0.0497	FABP3,PPARGC1A
FBXW7		enzyme			0.0497	DGAT2,PPARGC1A
ATF6		transcription regulator			0.0497	CPT2,FOS
